# Supplementary material for: Eco-physiological adaptation of dominant tree species at two contrasting karst habitats in southwestern China
Source: F1000Res. 2013 Nov 25;2:122. Originally published 2013 May 9. [Version 2] doi: 10.12688/f1000research.2-122.v2 (PMC3892915; doi:10.12688/f1000research.2-122.v2)
Supplement: Photosynthesis data — Photosynthetic traits of the dominant tree species as well as the environmental factors at Daxiagu Tianlongshan were measured in the summer seasons of 2007, 2008 and 2009. [file f1000research-2-3069-s0001.tgz]

Archive with 6 entries (6 files):
- Daxiagu_2007_photosynthesis_data.xls
- Daxiagu_2008_photosynthesis_data.xls
- Tianlongshan_2007_photosynthesis_data.xls
- Tianlongshan_2008_photosynthesis_data.xls
- Daxiagu_2009_photosynthesis_data__gs_VPD_curves_.xls
- Tianlongshan_2009_photosynthesis_data__gs_VPD_curves_.xls
