# Supplementary material for: Eco-physiological adaptation of dominant tree species at two contrasting karst habitats in southwestern China
Source: F1000Res. 2013 Nov 25;2:122. Originally published 2013 May 9. [Version 2] doi: 10.12688/f1000research.2-122.v2 (PMC3892915; doi:10.12688/f1000research.2-122.v2)
Supplement: Photosynthesis data — Photosynthetic traits of the dominant tree species as well as the environmental factors at Daxiagu Tianlongshan were measured in the summer seasons of 2007, 2008 and 2009. [file f1000research-2-3069-s0001.tgz › Daxiagu_2007_photosynthesis_data.xls]

## Sheet: Sheet1
Species	Net photosynthetic rate (umol m-2 s-1)	Stomatal conductance (mol m-2 s-1)	Intercellular CO2 concentration (umol mol-1)	Transpiration rate (mmol m-2 s-1)	Leaf-air vapor pressure deficiency (Mpa)	Air temperature (oC)	Leaf temperature (°C)	CO2 concentration in the reference chamber (ambient) (umol mol-1)	Relative humidity in the reference chamber (ambient) (%)	Photosynthetically active radiation (internal leaf chamber) (umol m-2 s-1)
Melia azedarach Linn. 1
	13.7	0.259	244	3.42	1.28	31.71	31.14	359.1	61.64	998
	13.5	0.255	243	3.38	1.28	31.72	31.12	358.96	61.61	1000
	13.3	0.248	243	3.32	1.3	31.73	31.17	358.98	61.59	999
Melia azedarach Linn. 2
	11.5	0.303	272	3.7	1.2	31.94	31.24	360.41	62.43	1000
	11.6	0.303	272	3.71	1.2	31.95	31.25	360.5	62.42	1000
	11.6	0.305	272	3.72	1.2	31.96	31.25	360.68	62.39	1000
	11.5	0.304	272	3.73	1.21	31.98	31.28	360.6	62.36	1000
Melia azedarach Linn. 3
	20	0.652	270	5.84	0.979	32.36	31.47	360.23	62.14	999
	20.3	0.664	270	5.9	0.976	32.39	31.5	360.32	62.15	999
	20.2	0.664	270	5.95	0.983	32.42	31.56	360.31	62.11	1000
	20.2	0.672	271	5.98	0.979	32.43	31.56	360.26	62.11	1000
Flemingia philippinensis 1
	16.5	0.645	282	6.02	1.02	32.84	31.87	358.75	61.53	1000
	16.6	0.646	282	6.03	1.02	32.86	31.88	358.75	61.48	1000
	16.6	0.645	282	6.03	1.02	32.87	31.9	358.8	61.45	1000
Flemingia philippinensis 2
	13.3	0.261	248	3.26	1.22	30.93	30.36	359.58	61.88	999
	13.3	0.262	249	3.26	1.22	30.96	30.37	359.59	61.85	1000
	13.3	0.257	246	3.22	1.22	30.97	30.38	359.5	61.87	999
Flemingia philippinensis 3
	16.7	0.49	269	4.95	1.05	31.9	31.01	358.85	61.69	1000
	16.7	0.491	269	4.96	1.06	31.9	31.02	358.96	61.71	1001
	16.6	0.49	269	4.96	1.06	31.91	31.03	358.91	61.69	1001
	16.6	0.491	269	4.96	1.06	31.91	31.03	358.92	61.7	1001
Ficus benguetensis 1
	14.1	0.476	281	4.57	0.996	32.59	31.45	359.13	63.66	999
	14	0.488	282	4.67	0.996	32.59	31.49	359.13	63.65	999
	13.9	0.496	283	4.74	0.997	32.6	31.51	359.1	63.57	999
Ficus benguetensis 2
	14.5	0.375	265	4.33	1.16	32.83	31.98	359.19	62.91	999
	14.3	0.378	267	4.33	1.15	32.84	31.97	358.87	62.9	1000
	14.3	0.375	266	4.32	1.16	32.84	31.98	358.88	62.9	1000
	14.2	0.375	266	4.3	1.15	32.83	31.96	358.7	62.97	1000
Solanum verbascifolium 1
	12.1	0.61	300	5.51	0.973	32.86	31.77	360.16	62.85	1001
	12.2	0.635	301	5.64	0.964	32.89	31.78	359.95	62.78	1000
	12.3	0.646	301	5.69	0.958	32.88	31.78	360.16	62.78	1000
Solanum verbascifolium 2
	12.3	0.547	296	5.32	1.03	32.96	31.89	360.38	62.5	1000
	12.4	0.554	296	5.39	1.03	32.97	31.93	360.49	62.46	999
	12.5	0.56	296	5.43	1.03	32.98	31.94	360.39	62.44	1000
Solanum verbascifolium 3
	8.94	0.305	289	3.81	1.23	32.9	32.01	359.24	62.51	999
	8.88	0.316	291	3.92	1.22	32.9	32.03	359.23	62.49	999
	8.77	0.322	292	3.99	1.22	32.91	32.06	359.25	62.5	999
Solanum verbascifolium 4
	11.9	0.316	272	3.7	1.16	31.54	30.65	359.67	61.63	998
	11.8	0.322	273	3.77	1.16	31.54	30.7	359.74	61.62	999
	11.9	0.322	272	3.78	1.17	31.54	30.73	359.78	61.65	1000
Mallotus barbatus 1
	13.6	0.535	289	5.12	1.01	32.67	31.73	359.71	63.42	999
	13.7	0.538	288	5.14	1.01	32.67	31.74	359.8	63.41	999
	13.7	0.537	288	5.16	1.01	32.71	31.76	359.86	63.32	999
Mallotus barbatus 2
	15.9	0.488	273	5.41	1.15	32.99	32.09	360.79	60.75	1001
	16.1	0.488	273	5.43	1.16	33	32.11	360.93	60.71	1000
	16	0.487	273	5.44	1.16	33.01	32.13	360.93	60.67	1001
Mallotus barbatus 3
	12.2	0.326	273	3.38	1.03	31.82	30.9	360.11	65.43	1000
	12.3	0.341	274	3.48	1.02	31.82	30.88	360.06	65.36	1000
	12.4	0.35	276	3.54	1.01	31.79	30.85	360.27	65.32	1000
Alchornea davidii 1
	12.8	0.411	282	4.01	0.993	31.62	30.88	360.58	65.44	998
	11.7	0.449	292	4.3	0.986	31.71	30.98	360.44	65.14	999
	13.3	0.448	284	4.36	1	31.73	31.05	360.59	64.98	999
	14.3	0.468	280	4.49	0.993	31.77	31.07	360.48	64.82	999
	14.3	0.451	278	4.5	1.03	31.88	31.22	360.67	64.54	999
Alchornea davidii 2
	12.3	0.374	279	4.41	1.18	32.73	31.79	360.42	61.52	1000
	12.8	0.395	278	4.58	1.17	32.72	31.79	359.18	61.44	1000
	13	0.404	278	4.66	1.17	32.73	31.81	359.66	61.46	1000
Alchornea davidii 3
	20.9	0.752	272	6.19	0.924	32.6	31.48	359.15	61.75	1000
	21.1	0.771	273	6.28	0.918	32.61	31.49	359.19	61.67	1000
	21.2	0.782	273	6.35	0.919	32.62	31.51	359.19	61.58	1000
	21.3	0.788	273	6.4	0.92	32.62	31.53	359.61	61.62	999
Mallotus philippensis 1
	3.08	0.0321	193	0.575	1.61	31.73	31.26	360.39	61.69	999
	2.68	0.033	218	0.591	1.61	31.73	31.26	360.95	61.72	999
	2.39	0.0341	235	0.609	1.61	31.74	31.26	359.53	61.65	999
Mallotus philippensis 2
	12.5	0.264	258	3.58	1.32	32.17	31.4	363.33	60.42	1001
	10.8	0.265	269	3.58	1.31	32.18	31.39	361.21	60.44	1001
	13.8	0.267	247	3.6	1.31	32.15	31.37	360.92	60.47	1001
	11.9	0.267	260	3.6	1.31	32.15	31.37	360.43	60.46	1001
Mallotus philippensis 3
	11.9	0.492	289	5.03	1.07	31.96	30.97	356.03	60.86	1000
	13.2	0.496	282	5.06	1.07	31.95	30.97	354.23	60.85	1000
	14.7	0.498	279	5.09	1.07	31.92	30.98	358.84	60.88	1000
	14.5	0.508	283	5.09	1.05	31.92	30.92	360.69	60.93	1000
Brucea javanica 1
	9.52	0.212	264	3.09	1.39	32.81	32.05	360.49	61.43	1000
	9.53	0.212	264	3.09	1.39	32.84	32.07	360.44	61.35	999
	9.52	0.211	263	3.08	1.39	32.81	32.08	360.26	61.45	1000
Brucea javanica 2
	9.15	0.159	244	2.43	1.43	32.35	31.63	359.76	61.22	1001
	9.17	0.164	246	2.5	1.43	32.35	31.65	359.82	61.22	1001
	9.18	0.169	249	2.56	1.42	32.35	31.64	359.85	61.19	1001
Brucea javanica 3
	10.2	0.485	300	5.23	1.12	32.35	31.52	359.12	60.86	999
	10.3	0.508	301	5.39	1.11	32.35	31.53	359.03	60.83	999
	11.2	0.545	299	5.66	1.1	32.38	31.58	359.23	60.66	1000
	11.4	0.551	299	5.76	1.11	32.39	31.61	359.73	60.35	1000
Vernicia fordii 1
	17.3	0.484	266	4.78	1.03	31.59	30.6	359.38	61.45	999
	17.1	0.482	266	4.76	1.03	31.59	30.6	359.32	61.51	999
	17.4	0.484	265	4.77	1.03	31.59	30.6	359.24	61.51	998
	17.5	0.486	265	4.79	1.03	31.62	30.62	359.35	61.42	1000
Vernicia fordii 2
	19.3	0.731	278	6.2	0.945	33.05	32.16	360.66	63.37	999
	19.3	0.748	279	6.29	0.941	33.07	32.18	360.58	63.31	999
	19.4	0.76	279	6.34	0.937	33.09	32.18	360.63	63.24	998
Vernicia fordii 3
	11.5	0.291	270	3.71	1.25	33.11	32.3	360.69	63.22	1000
	11.5	0.3	272	3.8	1.24	33.12	32.32	360.8	63.21	999
	10	0.249	271	3.38	1.31	33.14	32.43	360.72	63.26	1000
Sapium sebiferum 1
	9.47	0.254	276	3.12	1.2	30.5	29.84	359.28	61.27	999
	9.41	0.252	276	3.12	1.21	30.52	29.88	359.08	61.25	998
	9.46	0.251	275	3.13	1.21	30.53	29.92	359.13	61.24	1000
Sapium sebiferum 2
	15	0.382	264	4.24	1.12	31.74	30.83	359.19	61.49	999
	15.6	0.395	262	4.38	1.12	31.76	30.9	359.31	61.43	1000
	16	0.4	262	4.45	1.13	31.8	30.97	360.26	61.38	999
	15.6	0.4	263	4.46	1.13	31.8	30.99	359.4	61.37	999
