# Supplementary material for: Eco-physiological adaptation of dominant tree species at two contrasting karst habitats in southwestern China
Source: F1000Res. 2013 Nov 25;2:122. Originally published 2013 May 9. [Version 2] doi: 10.12688/f1000research.2-122.v2 (PMC3892915; doi:10.12688/f1000research.2-122.v2)
Supplement: Photosynthesis data — Photosynthetic traits of the dominant tree species as well as the environmental factors at Daxiagu Tianlongshan were measured in the summer seasons of 2007, 2008 and 2009. [file f1000research-2-3069-s0001.tgz › Daxiagu_2008_photosynthesis_data.xls]

## Sheet: Sheet2
Species	Net photosynthetic rate (umol m-2 s-1)	Stomatal conductance (mol m-2 s-1)	Intercellular CO2 concentration (umol mol-1)	Transpiration rate (mmol m-2 s-1)	Leaf-air vapor pressure deficiency (Mpa)	Air temperature (oC)	Leaf temperature (°C)	CO2 concentration in the reference chamber (ambient) (umol mol-1)	Relative humidity in the reference chamber (ambient) (%)	Photosynthetically active radiation (internal leaf chamber) (umol m-2 s-1)
Picasma quassioides (D.Don)Benn 1
1	5.14	0.22	323	1.64	0.68	27.06	26.09	380.03	67.05	999
2	5.12	0.224	324	1.67	0.679	27.07	26.1	379.6	66.95	999
3	9.85	0.331	297	2.15	0.615	27.2	26.25	376.28	66.55	1000
4	9.92	0.329	296	2.15	0.618	27.14	26.27	375.99	66.82	1000
5	9.89	0.33	296	2.16	0.617	27.16	26.27	375.76	66.79	1000
6	9.89	0.331	296	2.16	0.617	27.21	26.28	375.53	66.63	999
7	9.89	0.335	296	2.16	0.609	27.18	26.25	375.21	66.78	999
Picasma quassioides (D.Don)Benn 2
8	9.19	0.281	290	1.98	0.654	27.32	26.49	372.55	67.25	999
9	9.29	0.292	292	2.03	0.647	27.32	26.51	372.55	67.3	999
10	9.27	0.299	293	2.06	0.642	27.39	26.52	372.43	67.09	999
Picasma quassioides (D.Don)Benn 3
11	7.88	0.22	286	1.86	0.769	27.66	27.12	370.82	66.93	999
12	7.82	0.22	287	1.86	0.77	27.68	27.12	370.72	66.83	998
13	7.84	0.222	287	1.9	0.777	27.71	27.18	370.49	66.7	1000
Broussonetia papyrifera 1
14	16.2	0.779	293	2.71	0.376	26.66	25.85	373.12	70.32	998
15	16.3	0.8	293	2.73	0.37	26.64	25.82	373.24	70.33	1000
16	16.3	0.818	294	2.74	0.365	26.61	25.8	373.07	70.36	1000
Broussonetia papyrifera 2
26	23	1.32	274	3.79	0.356	28.26	27.45	368.26	67.83	999
27	23	1.37	275	3.86	0.352	28.28	27.47	368.71	67.65	999
28	23.1	1.4	276	3.91	0.352	28.29	27.5	369.15	67.55	999
Broussonetia papyrifera 3
23	17.5	0.785	279	3.81	0.523	28.79	27.83	368.16	63.44	1000
24	17.7	0.775	279	3.84	0.532	28.78	27.88	368.09	63.51	1000
25	17.6	0.771	279	3.81	0.53	28.79	27.87	368.25	63.51	1000
Mallotus japonicus var. floccosus 1
17	10.6	0.306	285	1.91	0.586	26.79	26.16	373.36	69.8	999
18	10.6	0.306	285	1.92	0.589	26.82	26.2	373.3	69.72	1000
19	10.6	0.313	286	1.94	0.584	26.86	26.19	373.03	69.57	999
Mallotus japonicus var. floccosus 2
20	11.6	0.519	299	2.8	0.539	27.68	27	370.71	67.63	1000
21	11.5	0.512	298	2.76	0.539	27.68	27.02	370.01	67.94	1000
22	11.4	0.514	299	2.74	0.531	27.69	27	369.72	68.15	1000
Mallotus japonicus var. floccosus 3
23	13.9	0.412	276	2.52	0.591	28	27.32	372.55	68.19	999
24	13.8	0.428	280	2.58	0.585	28.02	27.36	373.54	68.16	999
25	13.7	0.441	281	2.61	0.578	28.02	27.37	372.87	68.25	999
Alangium chinense 1
32	6.85	0.159	276	1.78	1	28.71	28.24	370.58	63.56	998
33	6.87	0.159	276	1.79	1	28.72	28.25	370.5	63.53	998
34	6.88	0.161	276	1.8	1	28.72	28.25	370.48	63.51	1001
Alangium chinense 2
1	8.33	0.204	273	2.11	0.932	28.82	28.29	367.13	63.67	999
2	8.09	0.203	272	2.05	0.915	28.84	28.28	364.92	64.26	999
3	8.15	0.201	271	2.04	0.915	28.84	28.31	364.56	64.43	999
Alangium chinense 3
4	13.2	0.683	299	3.36	0.515	28.8	27.77	371.23	65.48	999
5	13.2	0.681	299	3.35	0.515	28.76	27.77	371.13	65.63	999
6	13.2	0.68	299	3.35	0.515	28.8	27.78	371.13	65.49	1000
7	13.2	0.695	300	3.37	0.51	28.73	27.76	370.92	65.82	1000
Alangium chinense 4
8	13.4	0.423	281	2.83	0.649	28.69	27.95	373.35	65.87	1000
9	13.5	0.439	281	2.88	0.64	28.7	27.96	372.89	65.95	1000
10	13.6	0.445	282	2.89	0.635	28.7	27.96	372.87	65.96	999
Viburnum chinshanense 1
11	11.5	0.464	292	3.03	0.641	28.61	27.78	368.67	64.63	999
12	11.6	0.467	292	3.06	0.644	28.6	27.81	368.67	64.67	999
13	11.5	0.465	292	3.04	0.642	28.64	27.8	368.52	64.58	999
14	10.4	0.353	287	2.58	0.695	28.73	27.69	368.67	64.43	1000
15	10.6	0.361	288	2.62	0.692	28.67	27.7	368.67	64.65	1000
16	10.5	0.362	288	2.65	0.696	28.74	27.76	368.68	64.38	1000
Viburnum chinshanense 3
48	11.4	0.481	299	2.44	0.502	26.73	26.21	371.91	70.13	1000
49	11.4	0.483	299	2.45	0.501	26.75	26.22	371.87	69.91	1000
50	11.5	0.488	299	2.5	0.506	26.74	26.24	371.88	69.84	999
51	11.4	0.488	299	2.49	0.506	26.73	26.24	371.97	69.8	1000
Celtis sinensis 1
17	15.1	0.614	280	3.51	0.586	28.95	28	365.99	63.67	999
18	15.4	0.613	279	3.51	0.587	28.91	28.01	366.27	63.92	1000
19	15.4	0.613	279	3.48	0.583	28.92	28	366.46	63.95	999
Celtis sinensis 2
20	12.6	0.51	287	3.17	0.618	28.74	27.95	365.94	64.92	999
21	12.8	0.524	287	3.24	0.619	28.75	27.98	366.04	64.85	999
22	12.8	0.532	287	3.24	0.611	28.73	27.97	366.14	64.89	999
Celtis sinensis 3
26	7.84	0.22	283	2.15	0.888	28.96	28.15	367.65	63.15	1000
27	8.01	0.223	282	2.17	0.889	28.96	28.16	367.65	63.19	1000
28	8.01	0.224	282	2.17	0.882	28.95	28.13	367.64	63.24	1000
29	8.01	0.222	281	2.17	0.891	28.95	28.17	367.52	63.24	1000
Rhamnella franguloides 1
30	14.4	0.544	276	3.24	0.598	29.33	28.49	363.29	65.9	999
31	14.5	0.55	277	3.26	0.596	29.35	28.48	363.42	65.74	998
32	14.5	0.547	277	3.27	0.601	29.39	28.49	363.54	65.49	999
Rhamnella franguloides 2
33	12.9	0.613	289	3.64	0.607	29.27	28.5	363.98	64.2	999
34	13	0.637	290	3.7	0.598	29.28	28.49	363.87	64.09	999
35	12.9	0.651	291	3.72	0.592	29.28	28.5	363.98	64.09	999
Rhamnella franguloides 3
36	13.3	0.571	282	3.41	0.605	29.37	28.47	361.27	64.61	999
37	13.5	0.581	282	3.45	0.603	29.38	28.47	361.44	64.58	1000
38	13.5	0.599	283	3.52	0.599	29.4	28.49	361.47	64.42	1000
Ficus benguetensis 1
39	13.4	0.7	291	3.69	0.553	29.48	28.46	364.07	64.23	999
40	13.4	0.7	292	3.71	0.557	29.59	28.49	364.1	63.86	999
41	13.4	0.699	291	3.72	0.558	29.49	28.52	364.12	64.2	999
Ficus benguetensis 2
42	14.7	0.451	272	3.57	0.773	29.74	29.06	370.31	61.92	1000
43	14.7	0.449	272	3.59	0.78	29.75	29.08	370.43	61.77	1000
44	14.7	0.451	272	3.61	0.783	29.76	29.08	370.49	61.51	999
Ficus benguetensis 3
45	12.4	0.412	278	3.42	0.8	29.93	29.09	366.85	61.41	999
46	12.3	0.427	280	3.48	0.792	29.95	29.14	366.22	61.53	999
47	12.3	0.44	281	3.51	0.776	29.94	29.14	365.61	61.77	1000
Rhus chinensis 1
52	18	0.871	284	2.88	0.364	26.83	26.06	368.94	70.23	1000
53	18.1	0.898	284	2.92	0.362	26.85	26.06	369.09	70.01	1000
54	18.2	0.906	284	2.94	0.362	26.83	26.08	368.97	70.07	1000
55	18.2	0.931	285	2.96	0.357	26.85	26.06	368.98	69.96	1000
Rhus chinensis 2
56	14.9	0.664	292	2.88	0.452	27	26.43	372.53	69.12	999
57	14.8	0.696	292	2.92	0.441	27.02	26.45	370.83	69.13	998
58	15	0.735	293	3	0.433	27.03	26.45	370.09	69.09	1000
59	15.1	0.758	293	3.06	0.431	27.05	26.47	369.54	68.88	1000
Rhus chinensis 3
60	16.3	0.595	277	2.62	0.45	27.02	26.19	368.53	69.05	1000
61	16.4	0.617	278	2.65	0.441	27.01	26.18	368.41	69.15	1000
62	16.5	0.653	279	2.7	0.429	27.01	26.17	368.38	69.21	1000
63	16.5	0.667	280	2.71	0.424	27.01	26.18	368.25	69.19	1000
