# Supplementary material for: Eco-physiological adaptation of dominant tree species at two contrasting karst habitats in southwestern China
Source: F1000Res. 2013 Nov 25;2:122. Originally published 2013 May 9. [Version 2] doi: 10.12688/f1000research.2-122.v2 (PMC3892915; doi:10.12688/f1000research.2-122.v2)
Supplement: Photosynthesis data — Photosynthetic traits of the dominant tree species as well as the environmental factors at Daxiagu Tianlongshan were measured in the summer seasons of 2007, 2008 and 2009. [file f1000research-2-3069-s0001.tgz › Tianlongshan_2007_photosynthesis_data.xls]

## Sheet: Sheet3
Species	Net photosynthetic rate (umol m-2 s-1)	Stomatal conductance (mol m-2 s-1)	Intercellular CO2 concentration (umol mol-1)	Transpiration rate (mmol m-2 s-1)	Leaf-air vapor pressure deficiency (Mpa)	Air temperature (oC)	Leaf temperature (°C)	CO2 concentration in the reference chamber (ambient) (umol mol-1)	Relative humidity in the reference chamber (ambient) (%)	Photosynthetically active radiation (internal leaf chamber) (umol m-2 s-1)
Quercus aliena var. acutiserrata 2
1	8.7	0.315	293	3.41	0.993	27.11	26.39	359.72	58.87	800
2	8.62	0.313	294	3.41	0.997	27.13	26.42	359.69	58.87	800
3	8.64	0.31	293	3.4	1	27.15	26.46	359.74	58.82	800
Quercus aliena var. acutiserrata 3
4	8.71	0.353	298	3.73	0.979	27.31	26.59	359.92	58.8	801
5	8.79	0.35	297	3.69	0.978	27.32	26.57	359.97	58.78	802
6	8.91	0.346	296	3.67	0.981	27.33	26.58	360.01	58.77	802
Quercus aliena var. acutiserrata 1
7	4.76	0.092	261	1.38	1.28	27.45	26.95	360.03	58.46	800
8	4.69	0.0911	262	1.37	1.28	27.46	26.95	360.01	58.4	800
9	4.8	0.0886	257	1.34	1.29	27.46	26.96	360.1	58.41	800
Platycarya longipes 2
10	6.36	0.245	300	2.9	1.06	27.44	26.62	360.15	58.5	799
11	6.39	0.245	300	2.91	1.06	27.44	26.63	360.08	58.49	799
12	6.48	0.248	300	2.93	1.06	27.43	26.61	360.06	58.52	799
Ligustrum lucidum 1
13	12.8	0.534	293	4.64	0.852	27.38	26.4	359.72	58.52	800
14	12.7	0.532	293	4.64	0.856	27.38	26.42	359.71	58.53	800
15	12.9	0.531	292	4.64	0.856	27.37	26.42	359.76	58.53	800
Celtis sinensis 2
16	7.47	0.245	291	2.92	1.07	27.38	26.62	359.79	58.5	799
17	7.74	0.244	288	2.92	1.07	27.39	26.63	359.8	58.44	799
18	7.82	0.25	289	2.96	1.06	27.38	26.61	359.86	58.48	799
Celtis sinensis 1
19	5.79	0.164	285	2.21	1.18	27.4	26.85	359.71	58.54	801
20	5.82	0.166	286	2.23	1.18	27.41	26.83	359.79	58.55	802
21	5.93	0.165	284	2.22	1.18	27.4	26.83	359.85	58.54	799
Daphniphyllum oldhami 3
22	7.74	0.131	244	1.86	1.23	27.6	27.02	359.65	58.52	799
23	7.72	0.131	245	1.87	1.23	27.6	27.04	359.57	58.54	799
24	7.71	0.132	246	1.89	1.23	27.63	27.05	359.55	58.47	798
Daphniphyllum oldhami 2
25	9.73	0.172	245	2.46	1.25	28.03	27.57	359.71	57.98	799
26	9.82	0.171	243	2.45	1.25	28.04	27.58	359.9	57.94	798
27	9.71	0.17	244	2.45	1.26	28.05	27.6	359.76	57.94	799
Ligustrum lucidum 2
28	10.5	0.396	293	4.32	1.02	28.28	27.46	361.13	57.7	799
29	10.6	0.4	293	4.35	1.02	28.28	27.47	361.14	57.7	800
30	11	0.404	291	4.37	1.02	28.29	27.47	361.31	57.74	800
Lindera communis 3
31	9.84	0.268	277	3.44	1.16	28.65	27.95	360.32	57.98	800
32	9.9	0.271	277	3.47	1.16	28.66	27.97	360.28	57.98	800
33	9.96	0.271	276	3.49	1.16	28.68	27.99	360.17	57.95	800
Platycarya longipes 3
34	5.32	0.127	275	1.97	1.34	28.79	28.27	359.81	58.42	802
35	5.29	0.126	275	1.96	1.34	28.78	28.27	359.8	58.42	800
36	5.29	0.126	274	1.96	1.34	28.78	28.27	359.73	58.44	799
Celtis sinensis 3
37	8.63	0.233	277	2.99	1.14	28.66	27.86	359.08	59.05	799
38	8.79	0.24	278	3.04	1.13	28.65	27.85	359.02	59.09	799
39	8.97	0.242	277	3.06	1.13	28.64	27.84	358.97	59.1	799
Platycarya longipes 1
40	7.86	0.278	294	3.28	1.07	28.49	27.65	360.61	59.62	801
41	7.85	0.282	295	3.29	1.06	28.47	27.62	360.53	59.65	801
42	8.03	0.283	294	3.31	1.06	28.47	27.62	360.61	59.67	800
Itea chinensis 1
43	5.2	0.0763	236	1.17	1.3	28.28	27.72	361.28	60.02	800
44	5.23	0.0791	239	1.21	1.3	28.27	27.71	361.18	60.04	799
45	5.19	0.0722	229	1.11	1.3	28.26	27.7	361.2	60.11	799
Daphniphyllum oldhami 1
46	9.23	0.159	246	2.11	1.15	28.09	27.43	361.54	60.49	798
47	9.22	0.161	247	2.14	1.15	28.09	27.43	361.49	60.48	800
48	9.3	0.164	248	2.16	1.15	28.09	27.43	361.53	60.49	799
49	12.8	0.0372	-223	0.567	1.27	28.08	27.07	350.93	59.41	0
Lithocarpus glabra 2
50	6.65	0.127	257	1.73	1.18	27.95	27.28	360	60.49	799
51	6.68	0.126	257	1.73	1.18	27.96	27.29	359.98	60.46	800
52	6.73	0.127	257	1.74	1.18	27.97	27.29	360.2	60.45	799
Lithocarpus glabra 1
53	9.17	0.157	243	2.07	1.15	27.97	27.26	359.94	60.11	800
54	9.17	0.157	244	2.08	1.15	27.98	27.25	359.97	60.09	800
55	9.22	0.157	243	2.08	1.15	27.97	27.28	359.92	60.1	799
56	8.73	0.216	273	2.58	1.05	27.9	27.08	359.26	60.56	799
57	8.8	0.215	272	2.57	1.06	27.89	27.09	359.39	60.62	799
58	8.78	0.216	272	2.58	1.06	27.9	27.1	359.34	60.59	800
Ligustrum lucidum 4
59	10.2	0.271	275	3.06	1.02	27.94	27.15	360.1	60.52	800
60	10.3	0.272	275	3.08	1.02	27.94	27.16	359.98	60.54	799
61	10.4	0.274	275	3.08	1.02	27.94	27.15	360.04	60.55	799
Stachyurus obovatus 1
62	6.03	0.143	276	1.92	1.16	27.96	27.48	360.98	61.66	801
63	6.31	0.139	269	1.86	1.16	27.98	27.47	359.64	61.64	801
64	6.41	0.138	267	1.85	1.16	28	27.46	359.6	61.6	801
Ilex chinensis 1
74	10.2	0.23	264	2.7	1.04	28.84	28.22	360.1	63.62	799
75	10.6	0.233	262	2.73	1.04	28.85	28.22	359.95	63.56	799
76	10.6	0.234	263	2.75	1.04	28.86	28.24	359.84	63.52	799
Ilex chinensis 2
77	12.2	0.298	266	3.21	0.974	28.92	28.19	359.38	63.59	799
78	12.3	0.299	266	3.21	0.971	28.94	28.18	359.43	63.54	799
79	12.3	0.3	266	3.22	0.97	28.93	28.18	359.44	63.53	800
Carpinus pubescens 1
80	9.05	0.254	282	2.75	0.964	28.71	27.86	361.25	63.93	801
81	8.93	0.255	283	2.76	0.964	28.68	27.86	361.09	63.97	800
82	9.01	0.257	283	2.77	0.961	28.68	27.84	361.29	63.97	801
Lindera communis 2
83	8.28	0.164	258	1.9	1.01	28.29	27.49	359.79	64.48	801
84	8.4	0.165	257	1.91	1.01	28.28	27.48	359.78	64.47	800
85	8.36	0.166	258	1.92	1	28.27	27.47	359.72	64.45	800
Carpinus pubescens 2
86	10.7	0.279	275	2.62	0.845	27.83	26.88	360.97	65.18	799
87	10.8	0.284	276	2.66	0.843	27.82	26.87	360.97	65.15	799
88	10.8	0.286	276	2.66	0.84	27.82	26.86	360.91	65.13	799
Carpinus pubescens 3
89	9.53	0.32	291	2.8	0.8	27.67	26.66	361.14	65.34	800
90	9.6	0.326	292	2.84	0.796	27.68	26.66	361.15	65.25	799
91	9.59	0.329	292	2.87	0.798	27.67	26.68	361.14	65.3	800
Ligustrum lucidum 5
92	10.3	0.328	286	2.68	0.745	26.84	25.91	359.81	66.18	799
93	10.4	0.335	287	2.73	0.745	26.84	25.92	359.66	66.13	800
94	10.7	0.336	285	2.72	0.742	26.83	25.9	359.87	66.14	799
Itea chinensis 3
95	5.67	0.133	276	1.44	0.934	26.48	25.68	359.8	64.36	799
96	5.75	0.131	274	1.44	0.937	26.49	25.69	359.87	64.29	799
97	5.84	0.132	273	1.45	0.94	26.51	25.7	359.67	64.15	799
Stachyurus obovatus 2
98	4.44	0.0596	227	0.784	1.11	26.57	26.13	360.01	63.51	799
99	4.45	0.0594	226	0.783	1.11	26.58	26.13	359.87	63.47	799
100	4.45	0.0596	226	0.79	1.11	26.59	26.17	359.75	63.43	799
Lithocarpus glabra 3
101	10.4	0.161	233	1.84	0.992	26.76	26.15	359.96	63.18	798
102	10.4	0.162	234	1.85	0.993	26.77	26.17	359.89	63.17	800
103	10.5	0.163	232	1.87	0.995	26.79	26.19	359.87	63.12	800
Itea chinensis 2
104	9.05	0.14	235	1.65	1.01	26.96	26.28	359.61	63.08	799
105	9.14	0.141	234	1.67	1.02	26.95	26.32	359.63	63.11	799
106	9.3	0.143	233	1.68	1.02	26.96	26.32	359.71	63.08	799
Stachyurus obovatus 3
107	4.77	0.0677	232	0.892	1.11	27.09	26.49	359.43	63.25	799
108	4.75	0.0675	232	0.897	1.12	27.09	26.54	359.37	63.24	799
109	4.63	0.065	231	0.875	1.13	27.1	26.59	359.26	63.21	799
Lindera communis 3
110	11.3	0.251	261	2.61	0.931	27.19	26.5	358.6	63.16	799
111	11.4	0.252	261	2.62	0.929	27.2	26.5	358.75	63.15	799
112	11.4	0.251	261	2.61	0.929	27.2	26.5	358.81	63.19	799
