# Supplementary material for: Eco-physiological adaptation of dominant tree species at two contrasting karst habitats in southwestern China
Source: F1000Res. 2013 Nov 25;2:122. Originally published 2013 May 9. [Version 2] doi: 10.12688/f1000research.2-122.v2 (PMC3892915; doi:10.12688/f1000research.2-122.v2)
Supplement: Photosynthesis data — Photosynthetic traits of the dominant tree species as well as the environmental factors at Daxiagu Tianlongshan were measured in the summer seasons of 2007, 2008 and 2009. [file f1000research-2-3069-s0001.tgz › Tianlongshan_2008_photosynthesis_data.xls]

## Sheet: Sheet2
Species	Net photosynthetic rate (umol m-2 s-1)	Stomatal conductance (mol m-2 s-1)	Intercellular CO2 concentration (umol mol-1)	Transpiration rate (mmol m-2 s-1)	Leaf-air vapor pressure deficiency (Mpa)	Air temperature (oC)	Leaf temperature (°C)	CO2 concentration in the reference chamber (ambient) (umol mol-1)	Relative humidity in the reference chamber (ambient) (%)	Photosynthetically active radiation (internal leaf chamber) (umol m-2 s-1)
Platycarya longipes 1
1	3.13	0.134	330	0.791	0.513	22.37	22.13	379.95	74.45	999
2	3.18	0.134	329	0.786	0.513	22.3	22.14	379.4	74.79	999
3	3.3	0.134	327	0.789	0.514	22.41	22.16	379.24	74.39	999
4	4.05	0.234	338	1.09	0.42	22.72	22.16	379.73	74.4	1000
5	4.31	0.229	337	1.07	0.42	22.76	22.19	382.73	74.5	999
6	4.53	0.229	338	1.07	0.42	22.77	22.19	385.26	74.57	999
Platycarya longipes 2
7	8.9	0.301	307	1.32	0.403	23.29	22.59	381.04	73.55	1001
8	9.05	0.296	304	1.31	0.406	23.18	22.6	380.52	74	999
9	9.07	0.303	304	1.33	0.403	23.21	22.6	379.55	73.86	999
Platycarya longipes 3
10	8.93	0.313	310	1.47	0.433	23.66	23.03	383.51	72.45	999
11	9.11	0.313	310	1.47	0.431	23.71	23.03	384.27	72.34	998
12	9.05	0.315	310	1.47	0.43	23.75	23.03	384.21	72.18	998
Platycarya longipes 4
13	7.16	0.154	275	1.05	0.595	23.58	23.24	373.03	71.06	999
14	7.06	0.154	276	1.04	0.594	23.62	23.22	372.56	70.87	999
15	7.1	0.153	275	1.05	0.599	23.63	23.25	372.09	70.82	999
Quercus aliena var. acutiserrata 1
16	14.7	0.461	277	2.12	0.444	23.85	23.54	370.85	70.26	999
17	14.6	0.46	277	2.12	0.444	23.87	23.54	370.55	70.17	999
18	14.6	0.456	276	2.11	0.446	23.91	23.55	370.17	70.01	999
Quercus aliena var. acutiserrata 2
19	10.5	0.322	285	1.86	0.533	24.08	23.73	370.4	68.94	1000
20	10.6	0.324	286	1.88	0.535	24.08	23.73	371.12	68.84	999
21	10.9	0.322	285	1.89	0.54	24.08	23.74	372.9	68.74	999
Quercus aliena var. acutiserrata 3
22	6.54	0.209	311	1.39	0.591	24.4	23.79	383.76	68.99	999
23	6.52	0.208	311	1.37	0.586	24.4	23.78	383.23	69.16	999
24	6.27	0.209	312	1.37	0.582	24.42	23.78	381.66	69.28	999
Ligustrum lucidum 1
25	9.14	0.394	307	2.17	0.519	24.86	24.1	373.25	66.79	998
26	9.14	0.384	307	2.15	0.525	24.85	24.16	374.08	66.95	1001
27	9.21	0.388	308	2.16	0.524	24.83	24.17	374.87	67.15	1001
Ligustrum lucidum 2
28	6.45	0.297	311	2.43	0.747	25.77	25.28	369.58	61.55	999
29	6.5	0.291	310	2.41	0.755	25.78	25.33	369.78	61.62	999
30	6.59	0.292	310	2.41	0.752	25.8	25.33	369.7	61.72	999
Ligustrum lucidum 3
31	5.53	0.12	269	1.63	1.17	26.7	26.39	365.63	56.51	1000
32	5.47	0.12	270	1.62	1.17	26.7	26.37	365.63	56.58	1000
33	5.56	0.12	268	1.61	1.16	26.77	26.37	365.68	56.52	999
Itea chinensis 1
34	8.1	0.232	281	2.77	1.07	26.8	26.18	366.81	52.23	1001
35	8.12	0.228	280	2.74	1.07	26.79	26.19	366.93	52.21	1001
36	8.16	0.228	280	2.73	1.07	26.79	26.17	367.37	52.13	1001
Itea chinensis 2
37	5.2	0.0627	226	0.907	1.22	26.67	26.33	379.76	58.51	1000
38	5.09	0.0626	229	0.898	1.21	26.7	26.3	379.92	58.57	1000
39	5.08	0.0628	230	0.897	1.21	26.65	26.3	380.31	58.85	1000
Itea chinensis 3
40	4.73	0.0556	232	0.725	1.1	26.61	26.2	388.01	62.49	1000
41	4.64	0.0557	235	0.721	1.09	26.61	26.19	388.1	62.64	1000
42	4.62	0.0557	236	0.721	1.09	26.64	26.21	388.37	62.66	1000
Stachyurus obovatus 2
43	5.77	0.0942	263	1.15	1.04	26.75	26.47	383.98	62.9	1000
44	5.91	0.095	262	1.16	1.04	26.66	26.47	384.86	63.28	1000
45	5.89	0.0943	262	1.14	1.03	26.68	26.45	385.31	63.3	1000
Stachyurus obovatus 1
46	6.89	0.142	280	1.49	0.91	26.74	26.12	382.88	62.96	1000
47	6.97	0.142	280	1.48	0.905	26.74	26.1	384.11	63.06	1000
48	6.97	0.136	277	1.44	0.916	26.71	26.13	384.53	63.18	1000
Stachyurus obovatus 3
49	3.71	0.063	267	0.821	1.1	26.77	26.3	378.95	61.87	1000
50	3.67	0.0633	269	0.825	1.1	26.78	26.29	378.38	61.76	1000
51	3.63	0.0637	269	0.831	1.1	26.77	26.3	377.69	61.76	1000
Carpinus pubescens 1
52	1.78	0.0736	313	1.04	1.2	26.83	26.17	365.49	56.97	1000
53	1.88	0.0715	310	1.03	1.21	26.83	26.18	365.43	56.68	1000
54	1.95	0.0697	307	1.01	1.23	26.84	26.2	365.56	56.51	1000
55	1.99	0.0678	305	0.989	1.24	26.86	26.19	366.25	56.33	1000
Carpinus pubescens 2
56	1.31	0.0206	265	0.308	1.25	27.04	26.58	378.44	61.08	999
57	1.22	0.0203	271	0.304	1.24	27.08	26.6	378.57	61.15	999
58	1.23	0.0195	267	0.291	1.24	27.08	26.61	378.68	61.24	999
Carpinus pubescens 3
59	0.571	0.0138	307	0.215	1.3	27.37	26.92	383.86	60.83	999
60	0.619	0.0128	296	0.2	1.3	27.38	26.93	384.54	60.87	999
61	0.489	0.0122	311	0.193	1.31	27.45	26.96	384.76	60.69	999
Lithocarpus glabra 1
62	1.57	0.0237	245	0.412	1.45	27.13	26.86	363.3	56.21	999
63	1.56	0.0235	244	0.408	1.45	27.17	26.85	363.17	56.01	999
64	1.51	0.0239	249	0.417	1.45	27.2	26.85	362.94	55.78	1000
Lithocarpus glabra 2
65	0.413	0.00985	285	0.211	1.77	27.51	27.97	364.32	53.59	1000
66	0.502	0.00815	254	0.174	1.77	27.49	27.98	364.47	53.96	999
67	0.47	0.00719	248	0.153	1.77	27.51	27.98	364.3	54.12	1000
Lithocarpus glabra 3
68	4.55	0.0788	255	1.24	1.33	27.94	27.4	368.78	55.71	998
69	4.66	0.0795	254	1.26	1.34	27.88	27.43	369.07	55.87	999
70	4.77	0.0808	253	1.28	1.34	27.95	27.44	369.37	55.51	1000
Lithocarpus glabra 4
71	0.676	0.0134	265	0.319	1.98	28.3	28.63	360.44	49.25	1000
72	0.645	0.0131	267	0.313	1.98	28.3	28.64	360.37	49.28	1000
73	0.64	0.0128	266	0.306	1.98	28.3	28.64	360.24	49.27	1000
74	0.586	0.0127	272	0.303	1.98	28.33	28.65	360.12	49.18	1000
Daphniphyllum oldhami 1
75	3.69	0.0552	236	1.12	1.7	28.52	28.1	363.46	48.97	999
76	3.74	0.0545	233	1.11	1.71	28.52	28.13	363.73	48.99	998
77	3.76	0.0542	232	1.1	1.7	28.54	28.12	363.95	49.04	1000
Daphniphyllum oldhami 2
78	1.58	0.0165	192	0.355	1.79	28.7	28.32	360.1	50.94	999
79	1.6	0.0168	193	0.363	1.79	28.67	28.36	360.08	51.03	999
80	1.57	0.0168	196	0.364	1.8	28.69	28.37	359.83	50.96	999
Celtis sinensis 1
81	2.26	0.0408	258	0.783	1.6	28.26	27.81	362.64	52.14	1000
82	2.26	0.0408	258	0.784	1.6	28.22	27.81	362.59	52.22	1000
83	2.32	0.0413	256	0.795	1.61	28.25	27.82	362.56	51.94	1000
Celtis sinensis 2
84	5.61	0.0982	247	1.69	1.47	28.38	27.8	363.31	50.98	1001
85	5.58	0.0987	248	1.72	1.48	28.37	27.81	363.11	50.52	1001
86	5.59	0.0993	248	1.75	1.51	28.37	27.85	363.05	49.94	1001
Celtis sinensis 3
87	3.28	0.0422	218	0.863	1.71	28.53	28.16	361.23	50.19	998
88	3.31	0.0419	216	0.853	1.7	28.54	28.15	361.66	50.37	999
89	3.31	0.0419	216	0.853	1.7	28.54	28.15	361.66	50.37	999
90	3.31	0.0419	216	0.853	1.7	28.54	28.15	361.66	50.37	999
91	3.36	0.0417	214	0.847	1.7	28.5	28.16	361.94	50.63	998
Daphniphyllum oldhami 3
92	1.88	0.0136	129	0.292	1.78	28.73	28.65	364.05	53.34	999
93	1.89	0.0146	143	0.314	1.78	28.71	28.66	364.08	53.29	999
94	1.97	0.0153	144	0.329	1.78	28.74	28.67	364.24	53.18	999
Lindera communis 1
95	1.63	0.0129	152	0.286	1.83	28.9	29.14	367.04	54.36	1000
96	1.57	0.0143	177	0.315	1.83	28.89	29.15	366.29	54.4	1000
97	1.41	0.0153	204	0.339	1.83	28.99	29.17	365.44	54.03	1000
Lindera communis 2
98	1.43	0.0346	279	0.776	1.87	29.1	28.68	361.32	47.82	999
99	1.51	0.0335	273	0.752	1.87	29.17	28.66	361.48	47.59	998
100	1.54	0.0319	268	0.723	1.89	29.16	28.71	361.61	47.67	999
Lindera communis 3
101	1.54	0.0292	264	0.669	1.91	29.19	28.78	364.58	47.73	1000
102	1.52	0.03	267	0.689	1.91	29.16	28.78	364.38	47.59	1000
103	1.44	0.0299	271	0.69	1.92	29.18	28.79	364.15	47.42	999
Daphniphyllum oldhami 1*
1	2.07	0.0249	223	0.256	0.859	24.23	23.95	367.05	68.51	999
2	2.06	0.0244	222	0.251	0.86	24.23	23.96	367.09	68.51	999
3	2	0.024	223	0.248	0.867	24.24	23.99	367.03	68.45	999
Lithocarpus glabra 1*
5	0.531	0.00598	220	0.0679	0.943	24.89	24.48	369	67.29	1001
6	0.55	0.00605	217	0.0689	0.945	24.9	24.49	369.23	67.26	1001
7	0.657	0.00637	198	0.0733	0.956	24.9	24.54	369.83	67.21	1001
8	0.756	0.00583	156	0.0669	0.953	24.91	24.52	370.61	67.19	1001
Lithocarpus glabra 2*
9	4.3	0.0483	213	0.53	0.923	25.14	24.92	372.14	66.9	1000
10	4.43	0.0478	207	0.523	0.921	25.14	24.91	372.43	66.95	1000
11	4.45	0.0473	205	0.517	0.919	25.12	24.91	372.67	67.05	1000
12	4.29	0.0471	209	0.516	0.922	25.14	24.93	372.06	67.02	1000
Daphniphyllum oldhami 2*
13	7.35	0.151	261	1.48	0.853	25.3	25.07	365.15	63.88	1000
14	7.38	0.149	260	1.46	0.852	25.31	25.06	365.65	63.95	1000
15	7.35	0.146	260	1.44	0.858	25.29	25.1	366.24	64.13	1000
16	7.38	0.144	259	1.42	0.856	25.31	25.09	366.81	64.18	999
Lithocarpus glabra 3*
17	0.884	0.00991	217	0.119	1	25.16	24.74	367.9	65.72	1000
18	0.863	0.0094	213	0.114	1	25.16	24.77	367.97	65.73	1000
19	0.65	0.00943	250	0.114	1	25.17	24.77	367.69	65.76	999
Daphniphyllum oldhami 3*
20	7.77	0.12	231	1.21	0.872	25.29	25	361.43	64.4	1001
21	7.75	0.119	231	1.21	0.872	25.29	25.01	361.41	64.46	1001
22	7.73	0.12	232	1.2	0.865	25.3	24.98	361.5	64.56	1001
23	7.71	0.119	232	1.2	0.865	25.3	24.99	361.79	64.68	1001
Celtis sinensis 1*
24	6.83	0.179	277	1.54	0.757	25.24	24.8	362.54	65.07	999
25	6.64	0.182	280	1.55	0.752	25.24	24.78	362.16	65.04	998
26	6.81	0.179	278	1.55	0.759	25.24	24.8	362.56	64.99	1000
Celtis sinensis 2*
27	7.25	0.211	282	1.86	0.782	25.26	24.82	362.33	62.58	1001
28	7.26	0.21	282	1.86	0.784	25.26	24.81	362.84	62.42	1001
29	7.27	0.207	281	1.83	0.788	25.28	24.82	363.39	62.42	1001
Celtis sinensis 3*
30	3.1	0.051	248	0.64	1.06	25.5	25.16	360.08	62.12	999
31	3.06	0.0501	247	0.634	1.07	25.5	25.21	359.87	62.13	999
32	3.13	0.0498	244	0.629	1.06	25.5	25.2	359.75	62.16	999
Celtis sinensis 4*
33	3.89	0.0697	254	0.874	1.06	25.58	25.2	360.64	60.5	999
34	3.93	0.071	255	0.894	1.07	25.58	25.21	360.82	60.32	1000
35	4.08	0.0726	253	0.922	1.08	25.58	25.23	361.03	59.95	1000
36	4.07	0.0702	250	0.899	1.09	25.6	25.24	360.97	59.82	999
Ligustrum lucidum 1*
37	11.9	0.583	293	2.9	0.496	25.5	24.79	363.26	64.36	999
38	12	0.582	293	2.9	0.496	25.5	24.81	363.55	64.48	999
39	12	0.584	293	2.88	0.491	25.51	24.81	363.83	64.67	999
40	12	0.592	294	2.88	0.486	25.52	24.81	363.82	64.8	998
Ligustrum lucidum 2*
41	11	0.563	294	2.97	0.521	25.62	25.05	360.87	64.17	1001
42	11.3	0.575	293	3.01	0.52	25.62	25.04	360.6	63.98	1001
43	11.4	0.576	292	3.04	0.523	25.63	25.06	360.49	63.83	1000
44	11.7	0.58	291	3.07	0.527	25.63	25.08	360.26	63.77	1000
Ligustrum lucidum 3*
45	3.53	0.075	267	0.938	1.06	25.82	25.71	359.22	62.34	1002
46	3.58	0.0769	268	0.953	1.05	25.84	25.67	358.97	62.23	1001
47	3.59	0.0766	267	0.959	1.06	25.84	25.72	358.74	62.2	1001
Lindera communis 1*
48	1.35	0.0359	289	0.554	1.29	26.27	25.99	361.27	57.68	1000
49	1.34	0.035	288	0.541	1.3	26.27	26.01	361.45	57.7	1000
50	1.4	0.0341	284	0.529	1.3	26.28	26.03	362.21	57.71	1000
Lindera communis 2*
51	1.78	0.0229	226	0.343	1.25	26.49	26.14	362.9	60.16	999
52	1.75	0.0217	222	0.326	1.25	26.49	26.16	363.1	60.34	999
53	1.72	0.0215	224	0.322	1.25	26.51	26.2	363.26	60.6	999
Lindera communis 3*
54	2.58	0.0411	245	0.644	1.31	26.7	26.39	360.91	57.42	999
55	2.54	0.041	247	0.644	1.32	26.7	26.39	361.06	57.34	999
56	2.56	0.0408	246	0.639	1.32	26.71	26.38	361.51	57.33	1000
Carpinus pubescens 1*
57	1.51	0.0311	269	0.616	1.65	28.13	27.81	361.23	51.91	1000
58	1.5	0.0304	267	0.604	1.66	28.13	27.82	361	51.93	1000
59	1.46	0.0298	268	0.591	1.65	28.14	27.8	361.04	51.96	1000
60	1.51	0.0291	264	0.577	1.65	28.15	27.8	361.32	52.01	1001
Carpinus pubescens 2*
61	1.86	0.0472	286	0.86	1.53	28.1	27.65	364.01	53.15	999
62	1.78	0.0476	288	0.87	1.53	28.11	27.64	363.35	52.89	999
63	1.77	0.0474	288	0.873	1.55	28.11	27.66	362.92	52.69	1000
64	1.75	0.047	288	0.868	1.55	28.11	27.66	362.72	52.61	999
Carpinus pubescens 3*
65	0.441	0.0113	287	0.23	1.69	28.14	27.73	361.08	52.44	1001
66	0.444	0.0111	285	0.225	1.68	28.14	27.7	360.93	52.44	1001
67	0.409	0.0107	288	0.217	1.68	28.13	27.71	360.87	52.5	1001
Itea chinensis 1*
68	1.96	0.0247	218	0.467	1.58	28.13	27.71	359.77	54.1	999
69	1.95	0.0246	219	0.466	1.57	28.11	27.68	359.71	54.08	999
70	1.94	0.0252	222	0.479	1.58	28.11	27.72	359.81	53.98	1000
Itea chinensis 2*
71	6.01	0.0725	205	1.18	1.38	28.09	27.51	362.8	54.74	1001
72	6.01	0.0717	204	1.17	1.38	28.1	27.53	362.77	54.88	1001
73	5.86	0.0729	209	1.18	1.37	28.09	27.54	362.17	55.06	1001
Itea chinensis 3*
74	5.14	0.0691	217	1.17	1.43	28.08	27.75	359.14	54.8	1000
75	5.07	0.0685	218	1.17	1.44	28.08	27.76	358.97	54.73	1001
76	5.06	0.0692	219	1.18	1.45	28.08	27.79	358.96	54.62	1001
Stachyurus obovatus 1*
77	6.16	0.0923	232	1.39	1.29	27.7	27.2	363.42	55.67	1000
78	6.14	0.0942	234	1.42	1.28	27.7	27.19	363.24	55.51	1000
79	6.07	0.0951	236	1.43	1.28	27.69	27.16	363.03	55.42	1000
Stachyurus obovatus 2*
80	3.22	0.0704	272	1.16	1.39	27.73	27.46	363	55.43	999
81	3.23	0.0702	271	1.15	1.39	27.72	27.47	362.99	55.6	998
82	3.21	0.0702	272	1.15	1.39	27.73	27.49	362.93	55.65	1000
Stachyurus obovatus 3*
83	6.55	0.129	252	1.91	1.28	27.74	27.15	360.05	52.89	999
84	6.6	0.129	252	1.92	1.28	27.75	27.18	360.17	52.89	999
85	6.65	0.129	251	1.91	1.28	27.74	27.18	360.35	53.03	1000
