# Supplementary material for: Eco-physiological adaptation of dominant tree species at two contrasting karst habitats in southwestern China
Source: F1000Res. 2013 Nov 25;2:122. Originally published 2013 May 9. [Version 2] doi: 10.12688/f1000research.2-122.v2 (PMC3892915; doi:10.12688/f1000research.2-122.v2)
Supplement: Photosynthesis data — Photosynthetic traits of the dominant tree species as well as the environmental factors at Daxiagu Tianlongshan were measured in the summer seasons of 2007, 2008 and 2009. [file f1000research-2-3069-s0001.tgz › Daxiagu_2009_photosynthesis_data__gs_VPD_curves_.xls]

## Sheet: Sheet1
Species	Net photosynthetic rate (umol m-2 s-1)	Stomatal conductance (mol m-2 s-1)	Intercellular CO2 concentration (umol mol-1)	Transpiration rate (mmol m-2 s-1)	Leaf-air vapor pressure deficiency (Mpa)	Air temperature (oC)	Leaf temperature (°C)	CO2 concentration in the reference chamber (ambient) (umol mol-1)	Relative humidity in the reference chamber (ambient) (%)	Photosynthetically active radiation (internal leaf chamber) (umol m-2 s-1)
Ficus benguetensis 1
1	9.42	0.185	275	1.26	0.619	23.67	25.08	376.72	83.32	1000
2	9.56	0.204	282	1.4	0.625	23.68	25.08	377.13	82.61	999
3	9.94	0.202	278	1.41	0.636	23.67	25.12	378.12	82.48	999
4	10.2	0.198	275	1.38	0.635	23.67	25.09	379.46	82.43	1000
5	9.85	0.164	263	1.17	0.641	23.65	25.08	380.05	83.02	999
6	4.96	0.0994	282	0.951	0.844	23.46	25.07	376.02	77.66	1000
7	5	0.0962	279	0.917	0.841	23.47	25.07	375.87	77.81	1001
8	5.03	0.0935	276	0.889	0.837	23.48	25.06	375.77	77.96	1001
9	2.15	0.0883	325	1.14	1.14	23.41	25.09	375.68	67.06	999
10	2.65	0.0854	314	1.1	1.14	23.4	25.09	376.08	67.45	999
11	2.52	0.0901	319	1.16	1.13	23.4	25.09	375.67	67.32	999
12	2.12	0.11	334	1.72	1.39	23.38	25.05	378.46	56.31	999
13	1.97	0.104	335	1.64	1.39	23.39	25.07	378.44	56.45	999
14	1.9	0.101	335	1.58	1.39	23.38	25.04	378.1	56.6	999
15	1.71	0.0974	338	1.71	1.56	23.32	25.1	379.62	50.94	1001
16	1.7	0.096	337	1.7	1.56	23.32	25.11	379.79	50.85	1000
17	1.59	0.0947	339	1.67	1.56	23.31	25.08	379.79	50.87	1000
18	1.3	0.0987	345	2.08	1.87	23.18	25.07	382.08	38.93	999
19	1.33	0.0913	343	1.94	1.88	23.2	25.1	381.83	39.09	999
20	1.38	0.0901	341	1.92	1.88	23.21	25.08	381.82	39.01	999
21	1.05	0.0884	347	2.14	2.14	23.27	25.06	383.41	28.87	999
22	1.06	0.0861	346	2.09	2.15	23.28	25.06	383.36	28.83	999
23	0.996	0.0843	347	2.05	2.15	23.28	25.05	383.34	28.81	1000
24	0.628	0.0838	353	2.42	2.56	23.27	25.06	384.84	13	1000
25	0.685	0.0814	351	2.36	2.57	23.28	25.07	384.62	12.96	1000
26	0.758	0.0794	350	2.31	2.58	23.28	25.06	384.67	12.97	999
27	0.557	0.0729	352	2.42	2.93	23.27	25.05	386.32	0.04	999
28	0.676	0.0712	349	2.37	2.94	23.29	25.08	386.39	0	999
29	0.832	0.0702	345	2.34	2.95	23.29	25.1	386.66	-0.02	999
30	0.893	0.0692	344	2.31	2.95	23.29	25.07	386.88	-0.06	999
Sapium sebiferum 3
31	12	0.357	296	1.97	0.528	24.6	25.16	374.05	79.89	999
32	11.8	0.337	294	1.85	0.522	24.58	25.11	373.61	80.28	999
33	12	0.31	288	1.72	0.523	24.56	25.12	373.61	80.84	999
34	12.2	0.312	287	1.73	0.524	24.55	25.13	373.81	80.93	999
35	12.7	0.405	299	2.2	0.528	24.53	25.13	374.71	79.33	999
36	11.1	0.227	273	2.03	0.826	24.55	24.93	375.29	68.86	1000
37	10.9	0.212	268	1.91	0.825	24.55	24.95	374.4	69.48	999
38	11.5	0.202	258	1.8	0.816	24.54	24.96	374.73	70.16	999
39	11.1	0.25	281	2.86	1.06	24.73	25.07	378.57	58.72	1000
40	10.9	0.242	280	2.8	1.07	24.78	25.08	378.37	58.53	999
41	10.8	0.236	279	2.74	1.07	24.79	25.08	378.18	58.6	999
42	10.2	0.202	271	2.87	1.3	24.6	25.07	378.58	51.41	999
43	10.3	0.202	271	2.87	1.3	24.6	25.07	378.71	51.41	1000
44	10.3	0.201	270	2.86	1.3	24.58	25.04	378.46	51.39	999
45	10.2	0.2	271	2.83	1.29	24.58	25.01	378.41	51.48	999
46	9.99	0.178	264	2.92	1.49	24.66	25.02	380.37	44.63	1000
47	9.93	0.178	264	2.93	1.5	24.67	25.04	380.54	44.41	1000
48	9.92	0.18	266	2.95	1.49	24.66	24.98	380.76	44.19	1000
49	9.95	0.179	265	2.95	1.5	24.66	24.99	380.92	44.07	1000
50	9.24	0.158	260	3.11	1.79	24.83	25.07	381.12	34.43	999
51	9.17	0.156	260	3.1	1.79	24.81	25.1	381	34.42	998
52	9.11	0.157	261	3.1	1.79	24.79	25.06	380.9	34.4	999
53	9.12	0.156	260	3.09	1.79	24.77	25.06	380.94	34.43	999
54	8.85	0.137	251	3.31	2.17	24.75	25.16	383.47	22.03	998
55	8.35	0.137	257	3.29	2.17	24.76	25.14	382.8	22.06	999
56	8.18	0.135	258	3.27	2.18	24.78	25.16	382.28	22.1	998
57	8.18	0.131	254	3.73	2.56	24.67	25.15	384.01	8.3	1000
58	8.28	0.131	252	3.7	2.56	24.69	25.11	383.98	8.27	1001
59	8.33	0.13	251	3.69	2.56	24.69	25.12	383.94	8.23	1000
60	8.12	0.116	245	3.64	2.81	24.62	25.05	387.54	-0.09	1000
61	7.64	0.116	250	3.62	2.81	24.62	25.02	386.65	-0.12	1000
62	7.4	0.114	252	3.59	2.82	24.61	25.05	385.82	-0.14	1000
Mallotus japonicus var. floccosus 1
63	10.6	0.281	293	1.58	0.527	24.5	24.96	374.62	80.49	1000
64	10.7	0.234	279	1.34	0.527	24.54	24.97	374.25	81.19	999
65	10.8	0.236	279	1.34	0.525	24.56	24.99	374.15	81.23	999
66	10.9	0.236	278	1.34	0.523	24.51	24.99	373.89	81.53	1000
67	8.36	0.126	251	1.06	0.743	24.45	25.05	375.87	76.01	1000
68	7.89	0.144	269	1.19	0.742	24.41	25.06	375.1	75.79	999
69	8.08	0.154	273	1.28	0.743	24.35	25.08	374.77	75.82	999
70	7.38	0.181	294	2	1	24.47	25.03	378.18	64.25	1000
71	7.18	0.176	294	1.96	1	24.4	25	377.99	64.38	1001
72	7.09	0.172	293	1.91	1.01	24.42	25	377.85	64.4	1001
73	7.21	0.175	293	1.95	1.01	24.41	25	378.2	64.18	1001
74	6.44	0.155	294	2.11	1.23	24.38	24.98	379.54	56.46	999
75	6.36	0.146	291	1.99	1.22	24.37	24.94	379.32	56.85	999
76	6.19	0.14	290	1.92	1.23	24.43	25	379.63	56.96	999
77	6.09	0.143	292	1.94	1.22	24.41	24.96	379.31	56.99	999
78	5.77	0.146	298	2.42	1.49	24.61	25.05	380.96	46.55	1000
79	5.52	0.143	299	2.37	1.49	24.7	25.02	380.88	46.28	1000
80	5.4	0.136	297	2.28	1.5	24.59	25.04	380.58	46.73	1000
81	4.77	0.115	295	2.14	1.66	24.59	25.04	381.34	42.04	1001
82	4.76	0.115	296	2.15	1.66	24.65	25.05	381.43	41.85	1000
83	4.67	0.115	297	2.14	1.65	24.69	25	381.31	41.73	1001
84	4.69	0.114	296	2.38	1.86	24.63	25.03	382.17	34.66	1000
85	4.66	0.113	296	2.36	1.87	24.68	25.05	382.37	34.52	1000
86	4.77	0.111	293	2.33	1.87	24.61	25.03	382.4	34.62	1000
87	4.28	0.0965	292	2.35	2.16	24.6	25.04	384.7	25.07	1001
88	4.24	0.0974	293	2.36	2.15	24.55	24.98	384.58	25.17	1000
89	4.22	0.0967	293	2.35	2.16	24.52	25.02	384.44	25.25	1000
90	4.39	0.0927	286	2.72	2.61	24.59	25.04	386.19	9.47	1001
91	4.29	0.0918	287	2.7	2.62	24.61	25.06	386.17	9.43	1001
92	4.29	0.0912	287	2.68	2.61	24.61	25.03	386.29	9.42	1001
93	4.06	0.0838	283	2.74	2.91	24.56	25.06	387.03	-0.17	1000
94	4.13	0.0837	282	2.73	2.89	24.56	24.97	386.96	-0.18	1000
95	4.09	0.083	282	2.71	2.9	24.59	25.01	386.86	-0.2	999
Mallotus japonicus var. floccosus 2
96	9.62	0.24	291	1.41	0.543	24.36	25	374.87	81.45	1000
97	9.42	0.248	294	1.46	0.547	24.36	25.01	374.9	81.17	1000
98	9.32	0.252	296	1.48	0.544	24.32	24.98	374.97	81.27	1000
99	8.92	0.245	297	1.46	0.549	24.37	25	374.48	80.99	1000
100	6.66	0.185	301	1.54	0.754	24.47	25.04	374.87	73.88	999
101	6.31	0.178	302	1.49	0.757	24.45	25.05	374.47	74.09	999
102	6.3	0.16	295	1.33	0.75	24.44	25.01	374.1	74.63	999
103	6.51	0.151	289	1.27	0.753	24.48	25.05	374.32	74.84	999
104	6.14	0.158	297	1.69	0.962	24.51	25.09	375.87	66.71	999
105	6.14	0.158	297	1.69	0.962	24.55	25.05	376.63	66.71	999
106	6.71	0.147	286	1.57	0.956	24.54	25.07	377.04	67.14	999
107	5.97	0.154	298	1.62	0.95	24.56	25.06	376.37	67	999
108	5.6	0.166	306	1.75	0.951	24.62	25.08	375.97	66.35	998
109	5.7	0.154	301	1.92	1.12	24.47	25.01	377.29	60.42	1000
110	5.96	0.154	297	1.92	1.13	24.44	25.04	377.36	60.58	999
111	5.78	0.154	300	1.93	1.12	24.48	25.03	377.14	60.45	1000
112	5.75	0.15	298	1.88	1.12	24.46	25.04	376.96	60.74	1000
113	5.41	0.152	303	2.28	1.35	24.42	24.97	378.53	51.67	1000
114	5.48	0.146	300	2.21	1.36	24.37	24.95	378.73	51.75	1000
115	5.34	0.148	303	2.25	1.37	24.37	24.97	378.99	51.31	1001
116	5.05	0.14	303	2.15	1.38	24.36	25	378.41	51.72	1001
117	4.79	0.137	305	2.38	1.55	24.57	24.98	379.47	44.44	1000
118	4.77	0.135	304	2.36	1.57	24.52	25.02	379.3	44.44	1000
119	4.54	0.134	306	2.32	1.55	24.51	24.93	379.02	44.45	1001
120	4.64	0.129	303	2.25	1.57	24.52	24.99	379.07	44.57	1001
121	4.13	0.113	303	2.22	1.76	24.44	25.03	380.76	38.95	1001
122	4.21	0.109	300	2.15	1.75	24.42	25.02	380.69	39.33	1001
123	4.41	0.117	301	2.28	1.75	24.42	24.98	380.88	38.83	1001
124	4.33	0.117	301	2.56	1.96	24.43	25	380.77	31.06	1000
125	4.33	0.115	300	2.51	1.96	24.43	24.97	380.87	31.11	1000
126	4.37	0.115	299	2.52	1.97	24.44	25	381.06	30.96	1000
127	4.33	0.113	299	2.49	1.96	24.46	24.96	381.1	30.91	999
128	4.18	0.124	307	2.99	2.16	24.53	24.97	382.65	22.58	1000
129	4.26	0.119	303	2.9	2.18	24.44	25.01	382.58	22.65	1000
130	4.29	0.113	300	2.78	2.19	24.45	25.01	382.87	22.84	1000
131	4.1	0.106	299	2.58	2.18	24.47	24.95	382.97	23.36	1000
132	3.69	0.107	304	2.81	2.35	24.42	25.03	381.31	17.57	1000
133	3.72	0.103	301	2.72	2.36	24.41	25.03	381.45	17.55	1000
134	4.05	0.101	295	2.69	2.37	24.44	25.02	382.13	17.41	1000
135	3.74	0.0925	297	2.69	2.59	24.51	25.01	385.57	9.99	1001
136	3.21	0.09	305	2.63	2.6	24.47	25.03	384.74	10.13	1001
137	3.09	0.089	306	2.6	2.59	24.45	24.99	384.08	10.18	1001
138	3.44	0.0898	299	2.63	2.6	24.38	25	383.84	9.98	1001
139	3.34	0.104	309	3.13	2.69	24.38	25.06	384.08	5.66	999
140	3.34	0.104	309	3.13	2.69	24.48	25.05	384.12	5.66	999
141	3.5	0.102	305	3.11	2.72	24.39	25.1	384.07	5.14	999
142	3.58	0.101	303	3.09	2.72	24.49	25.06	384.33	4.6	1000
143	3.92	0.0862	286	2.81	2.9	24.4	25.08	384.87	-0.03	998
144	3.68	0.0854	290	2.79	2.9	24.4	25.06	384.67	-0.07	1001
145	3.59	0.0848	292	2.77	2.9	24.41	25.07	384.63	-0.08	1001
146	3.59	0.0848	292	2.77	2.9	24.41	25.08	384.74	-0.08	1000
147	3.58	0.0842	291	2.76	2.91	24.43	25.07	384.74	-0.1	1001
Mallotus japonicus var. floccosus 3
148	9.98	0.496	321	2.36	0.475	24.5	25.04	373.43	80.01	1000
149	9.91	0.5	321	2.39	0.478	24.63	25.07	373.36	79.43	1000
150	9.68	0.512	323	2.41	0.473	24.64	25.05	373.28	79.35	1000
151	9.42	0.514	324	2.43	0.475	24.66	25.07	372.95	79.26	1001
152	8.92	0.448	321	2.08	0.458	24.76	25.06	371.52	80.48	999
153	6.97	0.381	327	2.53	0.64	24.54	25.05	373.06	74.01	999
154	7.01	0.4	328	2.56	0.621	24.53	25	372.83	74.25	999
155	7.38	0.432	329	2.73	0.62	24.53	25.01	373.41	73.79	999
156	7.34	0.454	330	2.89	0.628	24.55	25.06	373.6	73.22	999
157	6.89	0.471	333	2.94	0.619	24.63	25.02	373.15	72.8	999
158	7.26	0.472	331	3.92	0.824	24.44	25.04	374.4	63.77	1000
159	7.23	0.487	332	4.06	0.832	24.43	25.02	374.88	62.99	1000
160	7.06	0.491	333	4.09	0.832	24.5	25.01	374.97	62.5	1000
161	7.06	0.491	333	4.09	0.832	24.46	25.02	375.14	62.5	1000
162	6.87	0.477	333	4.09	0.853	24.47	25.03	374.94	62.15	1000
163	6.62	0.392	330	3.52	0.872	24.44	25.04	374.95	63.51	1000
164	6.38	0.396	331	3.52	0.864	24.44	24.98	374.78	63.46	1000
165	5.97	0.362	331	3.98	1.06	24.47	24.99	376.35	55.59	1001
166	6.03	0.362	331	3.96	1.05	24.45	24.97	376.4	55.71	1000
167	6.03	0.362	331	3.96	1.05	24.49	25	376.62	55.71	1001
168	6.47	0.362	329	4	1.06	24.42	24.99	376.99	55.55	1001
169	6.23	0.37	331	4.08	1.06	24.58	24.98	377.25	54.59	1001
170	5.75	0.306	328	3.88	1.2	24.62	25.06	376.88	51.27	999
171	5.77	0.303	327	3.85	1.2	24.66	25.07	376.92	51.23	999
172	5.63	0.304	328	3.85	1.19	24.67	25.03	376.91	51.18	999
173	5.5	0.294	328	3.76	1.21	24.61	25.09	376.48	51.62	999
174	5.19	0.272	328	4.11	1.41	24.4	25.05	378.14	44.06	999
175	5.23	0.271	327	4.11	1.42	24.39	25.07	378.13	43.94	999
176	5.25	0.265	327	4.07	1.43	24.46	25.11	378.16	43.78	999
177	5.25	0.263	326	4.03	1.43	24.43	25.09	378.02	43.92	999
178	4.93	0.254	327	4.39	1.61	24.48	25.04	378.6	36.38	1000
179	4.93	0.253	327	4.41	1.63	24.49	25.07	378.7	35.98	1001
180	4.95	0.256	327	4.46	1.62	24.5	25	378.96	35.44	1000
181	4.95	0.253	327	4.43	1.63	24.45	24.99	378.97	35.29	1000
182	4.88	0.228	324	4.42	1.8	24.59	24.99	380.32	29.74	1001
183	4.79	0.222	324	4.33	1.8	24.62	25.02	380.55	30.02	1001
184	4.6	0.217	325	4.22	1.8	24.58	25.04	380.3	30.77	999
185	4.64	0.232	327	4.5	1.8	24.6	25.02	380.49	29.46	999
186	4.65	0.209	323	4.54	2	24.58	24.99	381.67	22.91	1000
187	4.53	0.205	324	4.47	2	24.61	25	381.9	22.85	1000
188	4.41	0.204	325	4.46	2.01	24.59	25.01	381.82	22.77	1000
189	4.32	0.203	325	4.46	2.02	24.53	25.02	381.59	22.7	1000
190	4.3	0.202	325	4.43	2.02	24.66	24.98	381.44	22.45	1000
191	4.52	0.176	318	4.24	2.2	24.58	25	382.38	17.36	1001
192	4.27	0.181	321	4.34	2.19	24.68	24.99	382.3	17.05	1000
193	4.26	0.186	322	4.48	2.2	24.61	25.01	382.37	16.61	1001
194	4.21	0.2	325	5.09	2.34	24.59	24.98	382.9	9.83	1001
195	4.21	0.195	324	4.99	2.35	24.62	24.98	383	9.73	1001
196	4.3	0.191	322	4.91	2.36	24.6	24.95	383.15	9.69	1001
197	4.1	0.182	323	4.8	2.42	24.68	25.05	384.05	8.56	1000
198	4.29	0.181	321	4.8	2.43	24.79	25.04	384.45	8.25	1000
199	5.32	0.178	312	4.76	2.44	24.74	25.06	386.17	8.21	1001
200	3.2	0.174	332	4.65	2.44	24.71	25.05	385.45	8.24	1001
201	2.93	0.173	334	4.64	2.44	24.71	25.02	384.11	8.25	1001
202	4.04	0.166	320	4.86	2.66	24.52	24.96	384.67	0.05	1000
203	4.36	0.164	316	4.8	2.67	24.56	24.99	385.14	-0.02	1001
204	4.36	0.164	316	4.8	2.67	24.56	24.99	385.14	-0.02	1001
205	4.36	0.164	316	4.8	2.67	24.54	24.96	385.1	-0.03	1000
206	4.36	0.164	316	4.8	2.67	24.58	24.94	384.94	-0.03	1001
Rhamnella franguloides 2
261	4.45	0.0476	210	0.364	0.661	24.15	24.95	370.64	81.8	1000
262	4.42	0.0512	221	0.398	0.673	24.14	25	370.75	81.68	1000
263	4.53	0.0477	207	0.37	0.671	24.11	24.99	370.8	81.92	1000
264	6.37	0.0334	52.8	0.26	0.67	24.04	25	371.59	82.7	999
265	6.45	0.0551	170	0.415	0.652	24.03	24.9	371.71	82.2	999
266	6.51	0.0614	188	0.465	0.659	24.06	24.94	371.85	81.93	1000
267	6.51	0.0614	188	0.465	0.659	24.07	24.93	372.15	81.93	1000
268	8.3	0.119	242	1.16	0.869	24.33	24.99	373.33	71.69	999
269	8.54	0.132	250	1.27	0.861	24.33	24.98	373.57	71.46	999
270	8.63	0.138	254	1.34	0.868	24.36	25.01	373.67	71.09	999
271	8.74	0.146	258	1.42	0.871	24.33	25.03	373.74	70.97	999
272	8.62	0.146	259	1.42	0.872	24.38	25.03	373.73	70.75	999
273	8.82	0.143	254	1.66	1.04	24.24	25	374.34	64.77	999
274	8.89	0.143	253	1.68	1.05	24.18	25.05	374.37	64.96	999
275	8.89	0.143	253	1.68	1.05	24.19	25.02	374.48	64.96	999
276	8.86	0.147	257	1.72	1.05	24.19	25.02	374.62	64.64	1000
277	8.7	0.145	257	1.7	1.05	24.19	25.03	374.36	64.65	1000
278	8.01	0.134	257	1.89	1.26	24.03	24.99	374.06	57.38	1000
279	7.98	0.125	250	1.77	1.26	24.12	25.01	373.63	57.69	1000
280	8.55	0.127	244	1.79	1.26	24.01	25.03	374.14	58.16	1000
281	8.49	0.139	254	1.94	1.25	24.04	25.01	374.17	57.56	1000
282	8.17	0.159	271	2.6	1.48	24.06	25.03	376.52	47.94	1000
283	8.09	0.152	268	2.51	1.48	24.02	25.03	376.59	48.14	1000
284	8.13	0.151	267	2.49	1.48	24	25	376.73	48.21	1000
285	8.24	0.15	266	2.49	1.49	24	25.03	377.12	47.91	1001
286	8.29	0.15	265	2.47	1.49	24.02	24.97	377.47	47.7	1000
287	7.27	0.128	263	2.42	1.7	24.06	24.97	377.18	40.69	1000
288	7.29	0.126	262	2.42	1.72	23.99	25	377.29	40.54	1001
289	7.29	0.126	262	2.42	1.72	24.02	25	377.4	40.54	1001
290	7.19	0.124	262	2.39	1.72	24.08	24.99	377.52	40.25	1000
291	6.79	0.118	262	2.55	1.93	23.93	25.09	377.99	33.44	1000
292	6.74	0.114	260	2.48	1.94	23.93	25.06	377.91	33.42	1000
293	6.7	0.111	258	2.42	1.94	23.99	25.06	377.95	33.32	1000
294	6.72	0.111	257	2.42	1.94	23.97	25.04	377.95	33.38	1000
295	6.66	0.109	257	2.38	1.94	23.93	25.03	377.89	33.46	1000
296	6.28	0.0984	252	2.34	2.11	24.05	25.14	378	28.49	1000
297	6.13	0.0918	247	2.17	2.1	24.01	25.09	377.47	29.23	1000
298	5.94	0.0891	248	2.11	2.1	24.08	25.15	377.12	29.64	1000
299	6	0.0888	246	2.09	2.08	24.05	25.07	376.67	29.9	1000
300	5.99	0.099	258	2.6	2.34	23.98	25.13	379.51	19.92	999
301	5.81	0.0946	256	2.5	2.35	23.95	25.15	379.17	20.12	999
302	5.77	0.091	253	2.41	2.34	23.96	25.12	379.15	20.34	998
303	6.01	0.0888	246	2.35	2.35	23.89	25.14	379.38	20.62	1000
304	5.94	0.0855	244	2.28	2.36	23.87	25.19	379.39	20.92	1000
305	5.62	0.0901	256	2.53	2.5	23.72	25.03	380.5	14.4	999
306	5.64	0.0898	255	2.54	2.51	23.73	25.04	380.66	13.83	999
307	5.37	0.0854	255	2.44	2.53	23.75	25.07	380.48	13.77	999
308	5.39	0.0829	252	2.39	2.55	23.78	25.15	380.59	13.75	999
309	5.03	0.0696	242	2.12	2.69	23.72	25.04	382.19	9.49	1000
310	5.15	0.0678	236	2.06	2.68	23.75	25.04	382.33	9.83	1001
311	4.99	0.0674	239	2.04	2.67	23.74	25.01	382.27	10.07	1000
312	4.81	0.0679	245	2.06	2.67	23.78	25.04	382.1	10.16	1000
313	4.87	0.0687	244	2.07	2.66	23.76	25	381.94	10.24	1001
314	4.48	0.0734	259	2.42	2.92	23.67	24.95	382.21	-0.04	1000
315	4.48	0.0734	259	2.42	2.92	23.67	24.95	382.21	-0.04	1000
316	4.61	0.0721	254	2.39	2.93	23.76	25.01	382.22	-0.08	1000
317	4.77	0.0713	249	2.37	2.94	23.77	25.01	382.32	-0.1	1000
318	4.86	0.0709	247	2.36	2.94	23.73	25.01	382.3	-0.12	1000
Rhamnella franguloides 3
319	13.3	0.164	214	0.974	0.535	23.55	24.47	369.15	83.93	1000
320	8.95	0.281	299	1.59	0.529	24.43	24.93	369.43	80.55	1000
321	9.93	0.25	287	1.42	0.524	24.33	24.9	370.77	81.56	1001
322	9.66	0.224	282	1.27	0.519	24.31	24.88	370.86	82.16	1001
323	9.69	0.245	288	1.36	0.512	24.16	24.83	370.81	82.59	1001
324	9.47	0.264	293	1.46	0.514	24.17	24.85	370.33	82.21	1001
325	7.83	0.269	308	2.14	0.741	24.36	24.98	373.05	72.42	1000
326	7.78	0.264	307	2.09	0.736	24.4	24.95	372.93	72.36	1000
327	7.76	0.263	307	2.04	0.724	24.44	24.89	372.68	72.39	1000
328	7.72	0.259	307	2.04	0.73	24.42	24.93	372.66	72.57	1000
329	6.49	0.195	302	2.01	0.94	24.4	25.09	373.27	66.82	1000
330	6.34	0.188	301	1.93	0.933	24.32	25.04	372.81	67.37	1000
331	6.34	0.182	300	1.86	0.924	24.31	25.01	372.83	67.73	1000
332	6.66	0.188	299	1.91	0.923	24.34	25	373.5	67.44	1000
333	6.38	0.189	302	1.93	0.928	24.34	25.03	373.4	67.34	1000
334	5.58	0.181	306	2.28	1.14	24.24	24.97	373.42	59.14	999
335	5.48	0.18	307	2.27	1.14	24.18	24.98	373.21	59.38	999
336	5.48	0.18	307	2.27	1.14	24.16	24.95	372.55	59.38	999
337	4.94	0.164	307	2.07	1.14	24.15	24.95	371.97	60.21	999
338	4.53	0.135	305	2.19	1.45	24.33	24.97	375.77	49.12	999
339	4.37	0.135	306	2.19	1.45	24.33	25	375.44	49.38	999
340	4.41	0.135	306	2.17	1.44	24.26	24.99	375.31	49.71	999
341	4.41	0.135	306	2.17	1.44	24.26	24.99	375.31	49.71	999
342	4.39	0.129	303	2.1	1.46	24.28	25.1	375.17	50.1	999
343	4.06	0.124	306	2.31	1.66	24.17	25.1	376.81	42.91	1000
344	4.06	0.124	306	2.31	1.66	24.17	25.1	376.81	42.91	1000
345	4.02	0.126	308	2.35	1.66	24.19	25.08	376.87	42.67	1000
346	4.02	0.126	308	2.35	1.66	24.19	25.08	376.87	42.67	1000
347	3.72	0.117	307	2.41	1.83	24.04	25.02	376.99	36.61	999
348	3.73	0.116	307	2.38	1.83	24.12	25.03	377.13	36.61	1000
349	3.73	0.116	307	2.38	1.83	24.14	25.04	377.45	36.61	1000
350	4.05	0.117	303	2.41	1.84	24.09	25.08	377.71	36.74	999
351	4.09	0.119	303	2.44	1.84	24.07	25.08	377.87	36.68	1000
352	3.63	0.0975	300	2.2	2	24.16	24.95	379.04	31.08	1000
353	3.59	0.093	298	2.09	1.99	24.21	24.99	378.99	32.08	1001
354	3.62	0.0938	298	2.1	1.98	24.11	25.03	378.85	32.63	1000
355	3.75	0.133	314	3.01	2.03	24.17	25.12	380.05	28.53	1000
356	3.69	0.131	314	2.97	2.03	24.09	25.06	380	28.24	1000
357	3.68	0.129	314	2.94	2.04	24.14	25.07	379.96	28.12	1000
358	3.44	0.113	310	2.89	2.29	24.12	25.02	381	19.59	1001
359	3.47	0.104	306	2.66	2.28	24.05	24.99	380.86	20.55	1001
360	3.54	0.0998	303	2.56	2.28	24.1	25.02	380.92	21.13	1001
361	3.62	0.101	302	2.59	2.28	24.06	25.05	381.07	21.31	1001
362	3.11	0.0995	310	2.8	2.51	23.89	24.85	382.06	11.82	999
363	3.12	0.0947	307	2.67	2.51	23.88	24.88	381.81	12.37	999
364	3.25	0.0933	304	2.65	2.52	23.92	24.96	382	12.57	1000
365	3.36	0.0927	301	2.64	2.53	23.9	25.02	382.1	12.65	999
366	3.07	0.084	301	2.56	2.7	24.02	24.98	382.4	6.83	999
367	3.12	0.0838	300	2.55	2.7	24.01	24.98	382.42	6.92	999
368	3	0.0848	303	2.57	2.69	24.04	24.95	382.47	7.04	999
369	2.89	0.0854	305	2.59	2.69	23.99	24.97	382.32	7.12	999
370	2.98	0.0913	307	2.94	2.86	24.01	24.96	383.32	-0.02	1000
371	2.98	0.0913	307	2.94	2.86	24	24.95	383.25	-0.02	1000
372	3.01	0.089	305	2.88	2.88	24.08	25	383.38	-0.05	1000
373	2.97	0.0888	305	2.88	2.88	23.99	25	383.32	-0.06	1000
374	2.9	0.0892	307	2.89	2.88	24	24.99	383.33	-0.1	1000
375	2.96	0.0894	306	2.89	2.87	24.01	24.95	383.53	-0.11	1000
Celtis sinensis 1
376	8.93	0.228	289	1.71	0.686	24.98	25.42	371.33	75.59	1001
377	8.83	0.23	290	1.68	0.672	24.98	25.35	370.98	75.65	1000
378	9.05	0.221	286	1.63	0.678	25	25.37	371.13	75.69	1000
379	9.07	0.219	285	1.63	0.679	25	25.37	371.29	75.65	999
380	8.97	0.229	289	1.65	0.663	24.85	25.26	371.23	76.09	1000
381	9.13	0.241	291	1.73	0.661	24.58	25.18	371.45	76.6	1000
382	10.8	0.319	292	2.67	0.791	24.04	24.97	370.71	70.25	1000
383	10.9	0.32	292	2.69	0.795	24.01	24.98	370.74	70.29	1000
384	10.9	0.319	292	2.73	0.809	23.99	25.04	370.8	70.1	1000
385	10.9	0.319	292	2.73	0.809	24.07	25.03	370.75	70.1	1000
386	11.1	0.307	289	2.63	0.808	23.96	25.01	371.2	70.44	999
387	10.4	0.26	283	2.88	1.03	24.42	25.19	372.55	61.57	1001
388	10.4	0.26	283	2.88	1.03	24.42	25.19	372.55	61.57	1001
389	10.6	0.304	293	3.39	1.05	24.41	25.22	373.94	59.39	1001
390	10.6	0.304	293	3.39	1.05	24.41	25.22	373.94	59.39	1001
391	9.35	0.267	293	3.43	1.2	24.12	24.99	373.47	53.83	1000
392	9.26	0.262	292	3.43	1.22	24.16	25.1	373.5	53.63	1000
393	9.26	0.262	292	3.43	1.22	24.1	25.08	373.21	53.63	1000
394	9.16	0.247	289	3.29	1.23	24.07	25.14	373.07	54.29	1000
395	9.54	0.248	287	3.29	1.23	24.09	25.12	373.43	54.21	1000
396	8.21	0.201	285	3.12	1.42	24.16	25.06	373.48	48.06	1001
397	8.35	0.203	284	3.14	1.42	24.15	25.05	373.41	47.99	1001
398	8.38	0.202	283	3.12	1.41	24.16	25.02	373.21	48.03	1000
399	8.24	0.2	283	3.08	1.41	24.16	25.01	372.85	48.16	1000
400	8.05	0.207	287	3.65	1.62	23.83	24.9	374.46	39.26	1000
401	8.09	0.206	287	3.69	1.64	23.88	24.97	374.64	38.79	1001
402	8.23	0.209	287	3.76	1.65	23.8	24.93	375.21	38.03	1000
403	7.8	0.162	273	3	1.68	24.03	24.99	374.71	39.72	1001
404	8.04	0.168	274	3.09	1.66	24.06	24.93	375.3	39.37	1001
405	8.04	0.176	278	3.22	1.66	24.04	24.91	375.75	38.79	1000
406	7.48	0.142	268	2.9	1.84	24.06	24.97	377.36	34.46	1000
407	7.44	0.138	267	2.83	1.84	24.1	25.02	377.28	34.94	1000
408	7.33	0.145	272	2.91	1.81	24.11	24.95	377.27	35.06	1000
409	7.05	0.144	275	2.89	1.8	24.11	24.94	376.92	35.3	1000
410	6.59	0.136	274	3.11	2.05	24.13	25.06	375.98	27.08	999
411	6.59	0.14	276	3.19	2.05	24.24	25.03	376.22	26.47	999
412	6.58	0.142	277	3.24	2.06	24.17	25.04	376.25	26.23	999
413	6.58	0.142	277	3.24	2.06	24.21	25.01	376.17	26.23	999
414	6.48	0.112	260	2.76	2.2	23.99	25.05	378.02	23.4	999
415	6.37	0.117	266	2.84	2.17	23.97	24.96	377.9	23.47	999
416	6.49	0.146	282	3.67	2.26	24.07	25.18	379.12	19.1	999
417	6.45	0.141	280	3.57	2.28	24.12	25.19	379.1	18.77	999
418	6.38	0.134	277	3.43	2.3	24.25	25.21	379.05	18.48	999
419	5.89	0.11	268	3.17	2.57	24.06	25.08	379.71	9.88	1000
420	6.07	0.111	266	3.19	2.58	23.98	25.13	380.15	9.83	999
421	6.07	0.111	266	3.18	2.57	23.98	25.1	380.33	9.82	1001
422	6.06	0.107	263	3.27	2.73	23.99	25.1	381.28	4.25	1000
423	6	0.106	263	3.25	2.74	24	25.15	381.56	4.23	999
424	5.8	0.106	266	3.24	2.74	24.02	25.13	381.52	4.23	1000
425	5.34	0.0939	262	3.01	2.86	23.94	24.99	380.24	0.18	999
426	4.98	0.0934	268	3	2.86	23.99	25.02	379.88	0.19	999
427	4.87	0.0935	270	3	2.86	24.03	24.99	379.81	0.2	1000
428	4.87	0.0935	270	3	2.86	23.96	24.96	379.38	0.2	1000
Celtis sinensis 3
33	13.1	0.241	254	1.74	0.668	24.3	25.4	367.82	79.04	1000
34	13	0.2	237	1.45	0.659	24.33	25.37	367.35	79.91	1001
35	11.9	0.38	294	2.27	0.575	24.14	25.13	368.59	79.37	999
36	11.9	0.409	298	2.4	0.569	24.18	25.08	369.1	78.68	999
37	11.9	0.403	298	2.39	0.576	24.12	25.11	369.39	78.89	1000
38	11.2	0.374	298	2.24	0.577	24.21	25.11	368.56	78.96	999
39	11.2	0.352	294	2.17	0.589	24.18	25.17	368.15	79.34	999
40	11.4	0.346	292	2.15	0.591	24.09	25.19	367.9	79.86	999
41	8.05	0.352	313	2.89	0.784	24.26	25.11	369.7	69.69	1000
42	7.95	0.365	315	2.92	0.769	24.26	25.02	369.75	69.51	1000
43	8.13	0.357	314	2.91	0.781	24.22	25.07	370.02	69.66	999
44	7.99	0.361	315	2.98	0.791	24.26	25.11	370.08	69.18	1000
45	7.33	0.314	314	3.44	1.04	24.07	25.13	371.89	60.36	1000
46	7.12	0.306	315	3.35	1.03	24.16	25.1	371.63	60.33	1000
47	7.24	0.302	313	3.26	1.02	24.08	25.03	371.35	60.88	1000
48	7.11	0.288	312	3.17	1.03	24.1	25.11	371.06	61.2	1000
49	7.1	0.291	312	3.62	1.17	24.11	25.03	371.78	54.52	1000
50	6.72	0.277	313	3.46	1.17	24.17	25.01	371.38	54.79	1000
51	7.4	0.287	310	3.61	1.18	24.06	25.05	372.38	54.46	1000
52	7.22	0.293	312	3.74	1.2	24.03	25.07	372.9	53.56	1000
53	6.47	0.236	309	3.61	1.41	24.11	25.03	373.72	46.42	1001
54	6.3	0.232	309	3.54	1.41	24.19	24.99	373.47	46.37	1001
55	6.27	0.224	308	3.44	1.41	24.16	25.01	373.15	46.89	1001
56	6.34	0.228	308	3.48	1.41	24.21	25	373.45	46.64	1001
57	5.66	0.213	310	3.93	1.69	24.22	24.98	374.51	35.47	1001
58	5.6	0.21	310	3.87	1.69	24.18	24.96	374.45	35.62	1001
59	5.67	0.206	308	3.83	1.71	24.16	25.04	374.4	35.76	1001
60	5.63	0.2	307	3.76	1.72	24.15	25.07	374.19	36.01	1000
61	5.3	0.174	304	4.05	2.11	24.02	25.11	376.28	22.19	1001
62	5.47	0.173	302	4.04	2.12	24.09	25.14	376.67	22.2	1001
63	5.46	0.174	302	4.03	2.11	24.03	25.08	376.82	22.32	1001
64	4.8	0.156	303	4.66	2.7	23.96	25.09	378.6	0.2	1000
65	5.02	0.153	299	4.59	2.71	23.95	25.1	379.05	0.12	1000
66	4.8	0.15	301	4.51	2.73	23.95	25.1	379.14	0.06	1000
67	4.86	0.149	300	4.47	2.72	23.95	25.05	379.01	0.02	999
Viburnum chinshanense 1
68	17.9	0.335	247	2.18	0.618	23.94	25.28	367.45	80.18	999
69	18.6	0.403	259	2.56	0.614	23.91	25.25	368.36	79.01	999
70	19	0.45	265	2.87	0.626	23.91	25.3	369.64	77.87	1000
71	17	0.534	285	3.27	0.617	23.95	25.17	369.71	75.73	999
72	16.8	0.524	285	3.21	0.615	24.02	25.16	369.66	75.62	999
73	16.8	0.515	284	3.17	0.617	23.93	25.16	369.51	76.13	1000
74	16.8	0.497	282	3.1	0.622	23.93	25.19	369.64	76.34	1001
75	12.7	0.652	314	4.45	0.713	24.11	25.02	372.83	66.8	1000
76	27.8	0.701	281	4.73	0.715	24.05	25	397.07	65.9	1000
77	24.7	0.703	300	4.8	0.724	24.06	24.99	404.43	65.31	1000
78	16.6	0.688	325	4.78	0.733	24.11	25.01	398.34	65.03	1000
79	15.7	0.571	299	5.17	0.925	24.21	24.86	377.63	55.98	1000
80	16.6	0.528	297	4.8	0.916	24.31	24.87	383.02	57.23	1000
81	15.3	0.537	305	4.81	0.907	24.06	24.86	383.98	58.35	1000
82	10.2	0.532	318	5.85	1.11	24.22	24.96	375.17	48.09	999
83	10.7	0.55	314	6.01	1.11	24.17	24.93	373.09	47.54	999
84	11.7	0.549	310	6.05	1.12	24.12	24.94	373.03	47.32	999
85	12.5	0.497	302	6.55	1.32	24.27	25.01	374.35	39.04	999
86	12.4	0.492	303	6.49	1.32	24.28	25.02	374.32	39.21	999
87	12.3	0.489	302	6.47	1.32	24.29	25.03	374.21	39.23	999
88	12.2	0.488	303	6.46	1.32	24.28	25.02	373.93	39.33	999
89	12.4	0.458	300	7.25	1.57	24.09	24.95	376.01	28.29	999
90	12.3	0.454	299	7.28	1.59	24.15	25.04	375.87	28.09	999
91	12.4	0.453	299	7.27	1.59	24.18	25.05	375.81	28.05	999
92	13	0.405	294	8.42	2.03	24.53	24.86	382.87	8.01	999
93	11.2	0.405	301	8.45	2.04	24.41	24.87	380.61	7.84	999
94	10.9	0.405	301	8.44	2.04	24.48	24.85	379.04	7.73	999
95	11.7	0.36	290	8.55	2.3	24.61	25.01	379.08	-0.13	999
96	12.3	0.357	286	8.52	2.3	24.6	25.03	379.77	-0.14	999
97	11.9	0.356	288	8.51	2.31	24.59	25.04	379.44	-0.15	999
98	12	0.347	288	8.38	2.32	24.57	25.05	381.22	-0.18	999
99	11.7	0.347	289	8.37	2.32	24.66	25.04	380.84	-0.18	999
100	11.7	0.344	289	8.36	2.33	24.58	25.09	380.58	-0.18	999
Viburnum chinshanense 2
101	11.3	0.266	277	2.05	0.716	24.64	25.14	369.06	73.28	1001
102	10.6	0.255	278	2.02	0.733	24.74	25.24	368.19	73.01	1001
103	10.7	0.238	273	1.92	0.741	24.71	25.3	367.74	73.58	1001
104	11.3	0.23	265	1.85	0.739	24.75	25.32	368.15	73.81	1001
105	10.9	0.19	253	1.51	0.717	24.7	25.27	367.13	75.59	1001
106	11.2	0.246	272	1.88	0.703	24.58	25.11	368.21	74.36	1001
107	11.6	0.264	274	2.02	0.71	24.52	25.16	368.5	74.23	1000
108	11.5	0.289	280	2.2	0.712	24.61	25.16	368.66	73.19	1001
109	10	0.245	280	2.57	0.968	24.63	25.09	369.74	63.17	999
110	10.6	0.236	274	2.47	0.963	24.71	25.09	370.32	63.39	999
111	10.8	0.244	275	2.56	0.969	24.62	25.14	370.95	63.54	999
112	9.95	0.267	287	2.77	0.966	24.61	25.12	370.28	62.84	999
113	9.95	0.267	287	2.77	0.966	24.61	25.12	370.28	62.84	999
114	9.84	0.247	283	3.33	1.24	25.49	25.48	371.65	51.46	1000
115	9.63	0.245	283	3.31	1.25	25.56	25.48	371.51	51.15	1000
116	9.38	0.238	284	3.15	1.22	25.58	25.32	371.19	51.59	1000
117	9.64	0.227	278	3.62	1.47	24.97	25.28	371.99	43.93	999
118	9.28	0.222	280	3.62	1.5	25	25.34	372.44	43.21	999
119	9.24	0.22	279	3.62	1.51	25.02	25.4	372.45	43.01	999
120	9.24	0.22	279	3.62	1.51	24.96	25.35	372.44	43.02	999
121	8.67	0.187	273	3.79	1.84	24.44	25.15	374	31.64	1000
122	8.55	0.185	273	3.71	1.83	24.46	25.05	373.81	31.8	999
123	8.73	0.184	271	3.71	1.84	24.43	25.1	373.87	31.84	999
124	8.14	0.161	266	3.86	2.18	24.16	24.98	375.34	19.76	999
125	8.2	0.162	266	3.88	2.17	24.17	24.95	375.45	19.6	1000
126	8.19	0.161	266	3.88	2.18	24.3	24.99	375.65	19.42	1000
127	7.78	0.149	265	4.43	2.69	24.32	24.9	379.59	0.24	1000
128	7.7	0.146	264	4.39	2.71	24.37	24.99	379.4	0.2	1000
129	7.7	0.146	264	4.39	2.71	24.37	24.99	379.4	0.2	1000
Sapium sebiferum 1
1	7.91	0.0457	80	0.162	0.306	24.86	25.04	371.62	90.81	999
2	8.17	0.0415	42	0.15	0.311	24.88	25.06	371.58	90.79	999
3	9.03	0.0263	-195	0.0963	0.315	24.85	25.08	371.28	91.07	999
4	9.4	0.199	283	1.29	0.591	24.84	25.02	378.48	78.11	999
5	9.41	0.2	284	1.3	0.59	24.86	25	379.1	77.91	999
6	8.85	0.187	284	1.23	0.598	24.85	25.03	378.5	78.12	1000
7	9.05	0.176	277	1.16	0.598	24.86	25.03	378.69	78.25	1000
8	10.5	0.232	285	1.97	0.783	24.95	24.99	381.17	69.16	1000
9	10.9	0.229	282	1.96	0.787	25.02	24.99	382	68.81	1000
10	10.6	0.226	283	1.92	0.78	25.02	24.95	382.12	68.91	1000
11	11.5	0.194	261	2.06	0.967	25.17	25.03	382.63	62.47	999
12	11.8	0.2	262	2.11	0.966	25.13	25.03	383.03	62.53	999
13	11.5	0.203	266	2.13	0.961	25.14	25.01	383.23	62.44	999
14	11.7	0.225	275	2.74	1.12	25.16	25.08	386.19	55.78	1001
15	11.7	0.23	276	2.8	1.13	25.16	25.08	385.54	55.47	1001
16	11.6	0.231	277	2.83	1.13	25.15	25.05	384.85	55.19	1001
17	12.6	0.252	275	3.71	1.37	25.15	25.01	385.78	44.49	1001
18	12.3	0.249	276	3.67	1.37	25.18	24.98	385.53	44.37	1001
19	12.6	0.25	274	3.69	1.37	25.18	24.97	385.72	44.17	1000
20	13	0.244	269	3.75	1.43	25.28	24.92	385.31	41.72	999
21	13.1	0.245	268	3.76	1.43	25.25	24.9	385.42	41.73	1000
22	13.1	0.244	267	3.76	1.43	25.27	24.92	385.45	41.63	999
23	13	0.245	267	4.13	1.57	25.43	25	385.47	36.19	999
24	12.8	0.243	268	4.13	1.58	25.43	25.04	384.99	36.22	999
25	13	0.243	267	4.13	1.58	25.47	25.03	384.85	36.14	999
26	13.9	0.249	259	5.11	1.91	25.5	25.01	385.04	22.63	1000
27	13.7	0.249	260	5.08	1.9	25.47	24.99	384.99	22.79	1000
28	13.9	0.248	259	5.08	1.91	25.48	25.02	385.42	22.82	1001
29	13.1	0.253	268	6.18	2.29	25.74	24.99	389.1	7.37	1000
30	13	0.252	268	6.19	2.3	25.72	25.04	388.07	7.33	1000
31	13.1	0.252	266	6.19	2.3	25.69	25.03	387.34	7.3	1000
32	15.2	0.246	251	6.58	2.51	25.64	25.03	393.31	-0.29	999
33	15.2	0.246	252	6.58	2.5	25.63	25.02	393.73	-0.29	999
34	14.8	0.245	254	6.57	2.5	25.63	25.01	393.41	-0.31	999
Alangium chinense 1
35	21.1	2.13	321	4.48	0.313	25.48	25.12	376.02	74.37	1000
36	21.4	2.12	321	4.44	0.311	25.44	25.1	376.42	74.55	1000
37	20.9	2.13	322	4.41	0.308	25.44	25.08	376.22	74.69	1000
38	20.8	1.9	320	4.23	0.316	25.45	25.09	375.72	74.99	1000
39	19	1.32	320	3.76	0.355	25.42	25.11	378.55	75.52	999
40	13.5	0.695	318	2.92	0.445	25.07	24.98	375.97	76.19	1001
41	13.2	0.617	315	2.75	0.461	25.27	25.09	375.04	75.94	1001
42	13.3	0.619	315	2.8	0.468	25.28	25.1	375.69	75.6	1000
43	12.1	0.584	317	2.72	0.478	25.24	25.1	374.95	75.76	1000
44	12.6	0.549	316	2.65	0.489	25.14	25.1	378.12	76.09	1000
45	12.5	0.471	318	2.41	0.508	25.14	25.12	385.42	76.39	1000
46	10.3	0.428	324	2.25	0.515	25.08	25.13	384.44	76.98	1000
47	8.58	0.445	329	2.38	0.526	25.04	25.14	378.34	76.49	999
48	9.28	0.412	320	2.32	0.55	25.16	25.11	375.92	75.14	1000
49	9.4	0.416	320	2.35	0.55	25.13	25.09	376.01	75.08	999
50	8.49	0.363	319	2.12	0.562	25.16	25.1	375.53	75.35	1000
51	8.48	0.333	316	1.98	0.565	25.11	25.12	375.16	76.06	1000
52	8.4	0.339	317	2.02	0.567	25.19	25.13	375.26	75.58	1000
53	9.01	0.326	315	2	0.58	25.09	25.15	379.05	75.81	1001
54	8.58	0.333	322	2.03	0.58	25	25.09	382.44	75.78	1000
55	4.34	0.202	331	2.22	1.01	24.9	25.01	380.38	61.59	999
56	4.77	0.195	326	2.14	1	24.93	24.99	381	61.74	1000
57	4.97	0.191	324	2.1	1	24.86	24.99	381.4	62.14	1001
Alangium chinense 2
58	11.6	0.421	309	2.15	0.499	24.85	25.01	376.24	78.12	999
59	13	0.405	301	2.03	0.488	24.9	24.96	378.14	78.37	1000
60	13.2	0.374	297	1.9	0.489	24.94	25	379.65	78.8	999
61	12.4	0.409	306	2.05	0.487	24.93	25.01	379.54	78.49	1000
62	10.4	0.436	320	2.12	0.476	24.85	24.96	379.79	78.72	1000
63	11.2	0.372	305	1.8	0.465	24.93	24.98	375.78	79.83	999
64	13.5	0.388	296	1.86	0.463	24.93	24.99	378.31	79.68	999
65	12.7	0.44	309	2.06	0.46	24.94	24.98	380.66	79.05	1000
66	10.9	0.521	326	3.65	0.705	25.17	24.98	384.12	65.26	999
67	9.51	0.512	330	3.64	0.715	25.18	25.01	381.53	65.12	1000
68	9.01	0.516	330	3.66	0.714	25.17	24.98	379.43	64.98	1000
69	10.8	0.438	317	4.33	0.975	25.22	24.99	382.82	54.58	999
70	10.8	0.431	316	4.31	0.983	25.21	25.01	382.34	54.56	1000
71	11.1	0.432	315	4.34	0.987	25.23	25.01	383.18	54.24	1000
72	11	0.421	316	5.12	1.19	25.2	24.9	385.42	44.81	1000
73	10.4	0.416	317	5.12	1.21	25.22	24.92	384.35	44.44	1000
74	10.6	0.412	315	5.12	1.22	25.22	24.94	384.23	44.16	1000
75	11.2	0.408	312	5.1	1.22	25.27	24.92	385.12	43.86	1000
76	11.7	0.4	310	5.05	1.23	25.25	24.95	386.05	43.97	1000
77	10.4	0.382	312	5.46	1.39	25.36	25.01	384.28	37.88	1000
78	10.4	0.386	313	5.53	1.39	25.36	25.01	384.01	37.53	1000
79	10.3	0.384	312	5.52	1.4	25.36	25	383.79	37.38	1000
80	10.5	0.375	310	5.43	1.4	25.38	25.02	383.86	37.51	1000
81	10.4	0.371	310	5.37	1.4	25.38	25.01	383.57	37.68	1000
82	10.3	0.358	310	6.18	1.67	25.5	24.98	386.78	26.49	1000
83	10.2	0.355	310	6.16	1.67	25.48	25	386.59	26.5	1000
84	10.3	0.353	309	6.15	1.68	25.5	25.01	386.48	26.42	1000
85	9.97	0.353	311	6.17	1.68	25.49	25	386.06	26.3	1001
86	9.98	0.347	309	6.09	1.69	25.49	25.02	385.08	26.38	1000
87	9.71	0.325	308	6.85	2.02	25.69	25.01	387.54	13.72	999
88	10.4	0.324	304	6.83	2.02	25.71	25.03	388.44	13.75	1000
89	10.9	0.323	301	6.82	2.02	25.69	25.03	389.21	13.79	999
90	9.7	0.308	304	7.35	2.27	25.79	25.02	388.56	4.31	1000
91	9.78	0.309	304	7.36	2.27	25.83	25.02	388.65	4.3	1000
92	10.1	0.307	302	7.35	2.28	25.8	25.05	388.81	4.34	999
93	10.3	0.307	301	7.35	2.28	25.82	25.06	389.21	4.35	1000
94	11.2	0.299	292	7.54	2.4	25.8	25	389.07	-0.2	1000
95	10.5	0.298	297	7.53	2.4	25.81	25.01	388.55	-0.22	1000
96	10	0.297	299	7.52	2.41	25.82	25.03	387.97	-0.23	1000
Sapium sebiferum 2
97	8.23	0.0772	186	0.549	0.621	23.63	25.03	373.36	85.61	999
98	8.95	0.0732	159	0.52	0.621	23.53	25.02	372.94	86.18	999
99	9.11	0.0801	172	0.562	0.614	23.64	24.98	372.51	85.46	998
100	9.84	0.0803	155	0.571	0.622	23.54	25.01	371	85.86	1000
101	7.7	0.282	320	2.44	0.809	23.75	24.94	382.55	71.51	999
102	7.75	0.267	317	2.32	0.811	23.82	24.94	382.39	71.49	999
103	7.53	0.254	315	2.24	0.819	23.78	24.96	381.27	71.79	999
104	8.66	0.253	307	2.24	0.822	23.84	24.96	382.71	71.46	999
105	8.02	0.257	311	3.02	1.1	23.92	24.9	383.14	58.84	999
106	9.3	0.254	303	3.02	1.1	23.94	24.91	385.23	58.5	999
107	8.64	0.254	308	3.04	1.11	23.96	24.92	385.12	58.14	999
108	8.4	0.255	310	3.05	1.11	24.03	24.89	384.96	57.86	999
109	8.11	0.242	310	3.42	1.31	24.09	24.91	387.07	49.79	999
110	8.56	0.243	306	3.44	1.31	24.16	24.91	386.95	49.34	999
111	8.22	0.24	307	3.42	1.32	24.19	24.92	385.74	49.23	1000
112	10	0.254	295	4.19	1.54	24.54	24.98	386.49	38.9	999
113	10.2	0.253	294	4.18	1.54	24.55	24.96	386.9	38.8	999
114	9.27	0.251	299	4.14	1.54	24.56	24.94	385.24	38.88	999
115	10.7	0.272	294	5.19	1.79	24.75	24.83	387.51	26.06	999
116	10.3	0.275	296	5.22	1.79	24.81	24.82	386.5	25.99	999
117	10.3	0.272	294	5.19	1.79	24.8	24.85	385.87	26.11	999
118	11.7	0.311	290	6.98	2.14	25.6	24.77	386.55	8.15	999
119	12.2	0.313	288	7.01	2.13	25.65	24.75	386.86	8.1	999
120	12.9	0.314	284	7.03	2.14	25.63	24.77	387.7	8.09	999
121	13.4	0.316	283	7.06	2.13	25.65	24.77	388.86	8.03	999
122	13.4	0.335	284	8.07	2.32	26.17	24.87	387.89	-0.2	999
123	13.7	0.334	282	8.07	2.32	26.2	24.89	388.51	-0.21	999
124	13.2	0.335	285	8.1	2.32	26.22	24.9	388.07	-0.22	999
125	13.2	0.336	285	8.1	2.32	26.18	24.89	387.72	-0.23	999
Alangium chinense 1
35	10	0.231	284	1.22	0.486	25.4	24.99	373.67	78.87	999
36	9.97	0.229	284	1.22	0.489	25.51	25.02	373.48	78.42	999
37	10.1	0.236	285	1.26	0.491	25.51	25.05	373.38	78.37	1000
38	10.1	0.234	284	1.25	0.49	25.32	25.03	373.28	79.27	999
39	10.2	0.241	285	1.27	0.488	25.4	25.02	373.39	78.78	999
40	10.1	0.246	287	1.32	0.497	25.22	25.05	373.23	79.38	999
41	10.2	0.251	288	1.33	0.489	25.32	25.01	373.13	78.91	999
42	10.4	0.26	289	1.41	0.504	25.4	25.1	373.41	78.35	1001
43	9.97	0.27	296	1.87	0.646	25.23	25.01	376.96	72.71	1001
44	10.1	0.265	295	1.83	0.643	25.23	25	377.45	72.87	1001
45	9.9	0.264	296	1.82	0.642	25.26	25.01	377.89	72.83	1001
46	9.74	0.283	302	1.94	0.641	25.34	25	377.98	72.16	1001
47	10	0.265	296	1.85	0.648	25.33	25.05	378.09	72.54	1001
48	9.89	0.264	297	1.86	0.657	25.34	25.11	378.16	72.48	1001
49	9.4	0.273	302	2.47	0.847	25.11	24.95	378.83	64.68	999
50	9.54	0.27	300	2.45	0.849	25.06	24.95	379.03	64.89	999
51	9.4	0.272	302	2.47	0.851	25.17	24.97	379.15	64.4	999
52	9.39	0.258	299	2.82	1.02	25.29	25.06	380.7	58.19	1000
53	9.39	0.264	301	2.88	1.02	25.28	25.06	381.24	58.04	999
54	9.3	0.267	303	2.9	1.01	25.29	25.02	381.52	57.91	1000
55	8.86	0.249	302	3.22	1.2	25.36	25.05	382.24	51	999
56	8.62	0.252	304	3.24	1.2	25.36	25.05	381.79	51	999
57	8.57	0.251	303	3.24	1.2	25.35	25.08	381.35	51.01	999
58	8.56	0.235	296	3.54	1.4	25.21	25.01	378.41	44.12	999
59	8.56	0.235	296	3.53	1.39	25.19	25.01	378.41	44.24	999
60	8.61	0.233	295	3.51	1.39	25.12	25.01	378.41	44.48	1000
61	8.47	0.21	293	3.81	1.67	25.39	24.94	383.71	33.93	999
62	8.38	0.208	293	3.8	1.68	25.4	24.99	383.79	33.94	1000
63	8.16	0.21	296	3.81	1.67	25.42	24.96	383.77	33.85	1000
64	8.07	0.21	297	3.82	1.67	25.41	24.96	383.65	33.84	1000
65	7.89	0.189	292	3.95	1.91	25.53	24.99	385.64	26.03	1000
66	7.83	0.189	292	3.95	1.92	25.57	25.02	385.44	25.98	1000
67	7.72	0.188	293	3.95	1.92	25.57	25.05	385.17	25.96	1000
68	7.13	0.172	289	4.11	2.18	25.58	25.07	382.07	17.94	1000
69	7.24	0.171	287	4.1	2.19	25.51	25.13	382.01	18.03	1000
70	7.54	0.171	284	4.1	2.18	25.51	25.11	382.35	18	1001
71	7.5	0.157	280	4.25	2.46	25.42	25.01	385.62	8.39	1001
72	7.77	0.156	277	4.24	2.46	25.41	25.01	386.04	8.35	1001
73	7.5	0.155	280	4.23	2.47	25.43	25.02	386.42	8.3	1000
74	7.03	0.135	273	4.13	2.76	25.37	25.02	385.89	-0.35	999
75	6.93	0.135	274	4.13	2.76	25.29	25.02	385.95	-0.36	999
76	7.08	0.134	272	4.12	2.77	25.25	25.03	386.36	-0.37	999
77	7.17	0.134	271	4.1	2.76	25.2	24.98	386.62	-0.37	1000
Alangium chinense 2
78	12.6	0.49	308	2.13	0.434	24.85	25	373.43	80.24	999
79	12.5	0.48	307	2.14	0.444	24.76	25.05	373.31	80.6	1000
80	12.4	0.479	307	2.16	0.448	24.81	25.07	373.35	80.31	999
81	12.4	0.484	308	2.15	0.443	24.84	25.04	373.34	80.13	999
82	11.2	0.468	313	3.28	0.695	24.92	24.97	375.74	67.75	999
83	11.2	0.485	314	3.4	0.7	24.92	24.99	375.66	67.3	999
84	11.2	0.485	314	3.43	0.705	24.91	25	375.68	67.15	999
85	11.1	0.473	313	3.35	0.705	24.96	24.99	375.56	67.16	999
86	11.1	0.477	314	3.35	0.7	24.93	24.97	375.46	67.26	999
87	11.4	0.449	309	4.11	0.904	24.93	25.05	375.84	58.83	999
88	11.2	0.432	308	4	0.909	24.9	25.06	375.7	59.21	999
89	11.4	0.432	308	3.99	0.907	24.93	25.06	376.02	59.2	999
90	11.5	0.441	307	4.07	0.91	24.91	25.07	375.98	58.95	999
91	11.8	0.413	303	4.86	1.15	24.99	25.09	377.71	48.6	999
92	11.8	0.418	304	4.88	1.14	24.99	25.06	377.72	48.6	999
93	11.7	0.44	306	5.13	1.15	24.98	25.07	377.82	47.68	999
94	11.8	0.441	306	5.16	1.15	24.99	25.06	377.96	47.37	999
95	11.8	0.396	302	5.84	1.44	25.09	24.96	380.32	35.33	1000
96	11.8	0.396	302	5.86	1.44	25.06	24.98	380.23	35.32	1001
97	11.8	0.399	302	5.9	1.44	25.04	24.97	380.24	35.19	1001
98	11.7	0.374	299	6.63	1.72	25.18	25.07	381.84	24.49	1000
99	11.7	0.376	299	6.67	1.72	25.16	25.08	381.9	24.29	1000
100	11.8	0.375	299	6.66	1.72	25.18	25.05	382.02	24.19	1000
101	11.5	0.341	295	7.38	2.08	25.5	25.04	384.24	10.2	999
102	11.6	0.339	294	7.36	2.09	25.41	25.05	384.24	10.31	1000
103	11.5	0.34	295	7.38	2.09	25.43	25.04	384.13	10.23	1000
104	11.9	0.311	287	7.76	2.38	25.44	25.03	385.85	-0.27	1000
105	11.9	0.311	287	7.75	2.38	25.42	25	385.95	-0.27	1000
106	11.8	0.31	287	7.74	2.38	25.47	25.02	385.94	-0.28	1000
Broussonetia papyrifera 1
107	23.3	3.24	322	4.88	0.274	25.48	25.09	375.87	74.07	999
108	23.2	3.46	323	4.92	0.268	25.56	25.04	375.91	73.53	999
109	23.3	3.28	322	4.88	0.272	25.41	25.03	375.85	74.09	999
110	23.4	3.32	322	4.73	0.263	25.33	24.97	375.64	74.88	999
111	20.8	2.09	322	6.72	0.476	25.68	25.09	378.27	61.44	999
112	20.7	2.07	322	6.65	0.472	25.61	25.06	378.19	61.85	999
113	20.7	2.01	321	6.56	0.474	25.66	25.07	378.17	61.94	999
114	19.8	1.43	317	7.59	0.68	25.61	25.06	379.53	52.58	999
115	19.8	1.41	317	7.6	0.686	25.66	25.1	379.65	52.42	999
116	19.8	1.43	317	7.6	0.682	25.66	25.07	379.53	52.4	999
117	19	1.06	311	8.24	0.908	25.57	25.03	380.5	43.47	999
118	18.8	1.05	311	8.21	0.911	25.56	25.03	380.32	43.51	999
119	18.8	1.04	311	8.15	0.912	25.57	25.01	380.67	43.57	999
120	16.5	0.744	307	7.9	1.14	25.84	25.09	379.92	37.04	999
121	16.5	0.741	307	7.77	1.13	25.8	25.02	379.91	37.49	999
122	16.5	0.737	306	7.74	1.13	25.54	25.01	379.88	38.14	999
123	16.6	0.732	306	7.77	1.14	25.37	25.04	380.03	38.27	999
124	14.8	0.512	298	7.43	1.46	25.27	25.04	380.95	29.53	999
125	14.7	0.505	298	7.4	1.48	25.35	25.09	380.99	29.35	999
126	14.8	0.498	297	7.34	1.48	25.35	25.1	380.98	29.45	999
127	14.7	0.498	297	7.33	1.48	25.34	25.08	380.98	29.43	999
128	12.6	0.351	290	6.48	1.78	25.28	25.04	382.53	22.81	999
129	12.6	0.351	290	6.47	1.78	25.26	25.03	382.49	22.73	999
130	12.6	0.348	290	6.42	1.78	25.28	25.01	382.4	22.82	999
131	12.5	0.347	290	6.41	1.78	25.33	25.01	382.4	22.76	999
132	12.6	0.347	290	6.42	1.78	25.25	25	382.45	22.72	999
133	11.2	0.269	284	6.3	2.2	25.33	25.05	385.65	10.21	1000
134	11.3	0.269	284	6.28	2.2	25.37	25.02	385.72	10.18	999
135	11.3	0.268	283	6.26	2.19	25.27	25.01	385.72	10.27	1000
136	10.4	0.22	276	6.05	2.55	25.3	24.99	387.42	-0.31	1000
137	10.5	0.219	275	6.04	2.56	25.24	25.01	387.42	-0.32	1000
138	10.4	0.218	276	6.04	2.57	25.34	25.05	387.36	-0.32	1000
139	10.4	0.217	275	6.02	2.57	25.31	25.06	387.34	-0.32	1000
Broussonetia papyrifera 2
140	23.8	1.19	299	3.73	0.379	25.14	24.96	374.67	75.2	1000
141	23.9	1.2	299	3.71	0.374	25.17	24.94	374.69	75.17	999
142	24	1.16	297	3.67	0.38	25.12	24.97	374.63	75.51	999
143	23.9	1.17	298	3.69	0.378	25.27	24.97	374.73	74.84	999
144	22.5	0.945	297	4.93	0.592	25.4	24.99	378.72	63.92	999
145	22.5	0.945	297	4.93	0.592	25.42	25.01	378.72	63.92	999
146	22.6	0.933	296	4.91	0.595	25.42	25.01	378.63	63.9	999
147	22.6	0.933	296	4.91	0.595	25.38	24.99	378.66	63.9	999
148	21.3	0.772	292	5.48	0.769	25.55	25.03	379.2	56.4	999
149	21.3	0.771	292	5.44	0.765	25.52	25.01	379.18	56.64	1000
150	21.3	0.771	292	5.44	0.765	25.52	25.01	379.26	56.64	1000
151	21.6	0.761	291	5.41	0.768	25.52	25.04	379.36	56.77	1000
152	21.6	0.761	291	5.41	0.768	25.52	25.04	379.36	56.77	1000
153	21.4	0.775	292	5.54	0.775	25.52	25	379.24	55.99	1000
154	19.5	0.532	281	5.61	1.07	25.59	25.03	381.04	46.68	1000
155	19.5	0.523	280	5.57	1.08	25.59	25.05	380.95	46.77	1000
156	19.5	0.523	280	5.57	1.08	25.52	25.06	380.9	46.77	1000
157	19.5	0.522	280	5.56	1.08	25.54	25.06	380.93	46.85	999
158	18.1	0.38	265	5.55	1.42	25.26	24.97	382.97	36.64	999
159	18.1	0.378	266	5.54	1.42	25.34	24.99	383.14	36.48	999
160	18.1	0.377	266	5.54	1.42	25.29	24.99	383.54	36.52	999
161	18.1	0.377	266	5.54	1.42	25.37	24.98	383.74	36.52	999
162	16.2	0.315	259	5.64	1.7	25.12	25.12	380.21	28.54	999
163	16.3	0.315	258	5.64	1.7	25.1	25.11	380.38	28.59	1000
164	16.4	0.314	257	5.64	1.71	25.05	25.14	380.31	28.66	999
165	16.4	0.314	257	5.64	1.71	25.09	25.12	380.44	28.66	999
166	16.1	0.299	256	5.96	1.89	25.1	25.06	382.77	21.22	1000
167	16.1	0.298	256	5.95	1.89	25.09	25.05	382.82	21.23	1000
168	16.1	0.298	256	5.95	1.89	25.09	25.06	382.88	21.23	1000
169	16.2	0.302	257	6.06	1.9	25.09	25.06	382.97	20.67	1000
170	15.5	0.282	254	6.06	2.03	25.12	25.09	382.8	16.75	999
171	15.6	0.282	254	6.05	2.02	25.11	25.06	382.78	16.76	999
172	15.5	0.28	254	6.01	2.03	25.15	25.06	382.68	16.76	1000
173	15.2	0.264	250	6.18	2.2	25.18	25.11	382.96	10.99	999
174	15.2	0.262	250	6.14	2.2	25.17	25.08	382.97	11.03	999
175	15	0.261	251	6.13	2.2	25.27	25.08	382.98	10.94	999
176	15	0.259	250	6.12	2.21	25.18	25.12	382.86	10.96	999
177	15	0.259	250	6.11	2.21	25.18	25.1	382.81	10.89	999
178	14.8	0.251	248	6.27	2.34	25.15	25.11	383.34	6.52	1001
179	14.8	0.249	247	6.24	2.34	25.21	25.12	383.42	6.46	1001
180	14.8	0.249	247	6.24	2.34	25.16	25.1	383.37	6.46	1001
181	14.7	0.247	247	6.2	2.35	25.22	25.13	383.38	6.45	1000
182	13.8	0.213	240	5.94	2.58	25.07	25.1	384.06	-0.26	1001
183	13.8	0.213	240	5.94	2.58	25.09	25.14	384.13	-0.26	1000
184	13.9	0.212	239	5.92	2.59	25.07	25.11	384.19	-0.26	1000
185	13.8	0.212	239	5.92	2.59	25.08	25.1	384.1	-0.26	1000
186	13.8	0.21	238	5.87	2.59	25.07	25.08	383.99	-0.27	1000
Viburnum chinshanense 3
187	13.5	0.203	239	1.14	0.512	24.57	25.05	370.98	82.61	1000
188	13.6	0.203	237	1.11	0.501	24.56	25.01	371.08	82.82	999
189	13.6	0.178	223	0.978	0.497	24.55	24.99	370.91	83.36	999
190	13.6	0.176	222	0.979	0.502	24.56	25.02	370.9	83.32	999
191	13.5	0.214	244	1.15	0.492	24.52	24.96	370.79	82.95	999
192	11.1	0.25	279	1.96	0.726	24.46	25.02	374.34	73.28	999
193	11.1	0.257	281	2	0.723	24.47	25.01	374.3	73.14	1000
194	11.2	0.264	282	2.05	0.725	24.44	25.02	374.23	73.1	1000
195	11.2	0.264	282	2.05	0.722	24.46	25.01	374.33	73.03	1000
196	10.8	0.26	284	2.32	0.831	24.44	25.02	374.16	68.77	1001
197	10.8	0.26	284	2.33	0.833	24.44	25.04	374.19	68.76	1001
198	10.8	0.278	288	2.48	0.833	24.44	25.03	374.19	68.24	1001
199	10.7	0.292	291	2.59	0.833	24.48	25.01	374.3	67.53	1000
200	10.8	0.288	290	2.57	0.838	24.45	25.01	374.38	67.6	1000
201	9.66	0.187	269	2.24	1.09	24.49	25.01	375.02	60.35	1000
202	9.63	0.18	266	2.15	1.08	24.56	25.05	375.12	60.79	1000
203	9.6	0.193	272	2.29	1.08	24.48	25.09	374.97	61.01	1000
204	9.5	0.209	279	2.44	1.07	24.64	25.02	375.3	59.89	1000
205	9.58	0.203	276	2.38	1.07	24.55	25.03	375.25	60.36	1001
206	9.24	0.21	282	2.96	1.29	24.52	25.04	376.52	51.43	1000
207	9.22	0.196	277	2.78	1.3	24.48	25.07	376.37	52.21	1000
208	9.23	0.195	276	2.77	1.29	24.47	25.07	376.35	52.32	1000
209	9.23	0.193	275	2.71	1.28	24.48	25.02	376.3	52.56	1000
210	9.04	0.196	278	3.02	1.41	24.41	25.06	376.61	47.99	1000
211	8.97	0.196	279	3.02	1.41	24.48	25.06	376.63	47.73	1000
212	8.87	0.192	278	2.97	1.41	24.55	25.06	376.61	47.47	1000
213	8.83	0.193	279	3.01	1.42	24.55	25.09	376.59	47.23	999
214	8.91	0.195	278	3.02	1.42	24.49	25.05	376.56	47.26	1000
215	8.68	0.184	277	3.14	1.55	24.27	25.02	377.28	42.91	1000
216	8.73	0.184	276	3.12	1.55	24.26	25	377.34	42.93	1000
217	8.75	0.183	275	3.13	1.56	24.39	25.03	377.33	42.34	1000
218	8.66	0.177	274	3.09	1.58	24.52	25.12	377.42	42.03	1000
219	8.23	0.16	270	3.07	1.73	24.33	25.08	377.7	37.38	999
220	8.25	0.158	269	3.02	1.73	24.44	25.04	377.82	37.31	999
221	8.15	0.161	271	3.08	1.73	24.32	25.06	377.71	37.25	999
222	8.16	0.157	269	3.02	1.74	24.41	25.09	377.88	37.12	999
223	8.21	0.158	269	3.04	1.74	24.35	25.05	377.88	37.17	999
224	7.82	0.146	267	3.07	1.9	24.36	24.99	378.98	31.49	1000
225	7.8	0.15	270	3.16	1.9	24.36	25.01	379.01	30.97	1000
226	7.72	0.149	270	3.15	1.91	24.26	25.02	378.81	30.96	1000
227	7.71	0.147	269	3.14	1.93	24.31	25.07	378.93	30.81	1000
228	7.59	0.124	256	3.02	2.17	24.4	25.06	380.44	22.86	1000
229	7.59	0.125	257	3.03	2.17	24.46	25.04	380.5	22.8	1000
230	7.57	0.125	257	3.03	2.17	24.39	25.03	380.49	22.9	1001
231	7.61	0.127	258	3.07	2.17	24.35	25.02	380.54	22.77	1000
232	7.31	0.131	266	3.37	2.31	24.41	24.97	382.59	16.59	999
233	7.28	0.129	265	3.33	2.33	24.43	25.01	382.63	16.49	999
234	7.32	0.127	263	3.29	2.33	24.35	24.99	382.66	16.56	999
235	7.36	0.124	260	3.22	2.33	24.39	25.02	382.7	16.67	999
236	7.06	0.117	259	3.29	2.51	24.32	24.95	382.95	10.28	1001
237	7.1	0.117	258	3.29	2.52	24.33	25	382.93	10.26	1001
238	7.01	0.116	258	3.27	2.52	24.33	24.95	382.78	10.21	1001
239	7.03	0.115	257	3.23	2.52	24.36	24.93	382.84	10.24	1001
240	7.03	0.115	257	3.23	2.52	24.36	24.93	382.84	10.24	1001
241	6.94	0.1	244	3	2.67	24.35	25.03	383.08	6.45	1000
242	6.96	0.0999	243	2.98	2.66	24.39	24.99	383.06	6.71	1000
243	6.93	0.1	244	2.99	2.66	24.4	25.02	383.11	6.73	1000
244	6.95	0.101	245	3.01	2.66	24.41	25.03	383.08	6.69	1000
245	6.98	0.0998	243	3.18	2.85	24.38	25.01	384.46	-0.02	999
246	6.83	0.0992	245	3.17	2.85	24.45	25.03	384.5	-0.03	1000
247	6.88	0.0988	244	3.16	2.85	24.4	25.03	384.48	-0.04	1000
248	6.87	0.0981	243	3.15	2.86	24.42	25.05	384.51	-0.05	999
Broussonetia papyrifera 3
249	21	1.05	298	3.47	0.384	24.66	25.02	368.4	78.44	1000
250	22	1.23	301	3.78	0.375	24.64	24.95	370.39	77.43	1000
251	22	1.18	300	3.77	0.384	24.58	24.98	370.54	77.58	1000
252	21.4	0.993	296	3.51	0.406	24.65	25.04	369.73	77.81	1000
253	21.4	0.993	296	3.51	0.406	24.54	25.05	369.81	77.81	1000
254	21.9	1.03	295	3.55	0.4	24.67	25.04	370.18	77.74	1000
255	21.8	1.05	296	3.63	0.402	24.66	25.05	370.1	77.57	1000
256	15.6	0.94	315	5.02	0.605	24.72	25.02	373.97	65.96	999
257	15.2	0.98	318	5.26	0.614	24.77	25.02	374.05	64.74	999
258	14.9	0.948	318	5.23	0.626	24.75	25.05	373.91	64.68	1000
259	14.9	0.948	318	5.23	0.626	24.75	25.05	373.91	64.68	1000
260	14.3	0.725	310	4.19	0.617	24.75	25.09	371.1	68.64	999
261	14.6	0.721	309	4.14	0.613	24.62	25.07	371.06	69.39	998
262	15.2	0.785	310	4.44	0.614	24.63	25.11	372.19	68.54	1001
263	15.2	0.785	310	4.44	0.614	24.62	25.09	372.49	68.54	1001
264	13.3	0.656	313	5.5	0.878	24.56	25.04	375.75	56.3	1000
265	12.5	0.562	310	4.64	0.843	24.58	25.03	373.3	60.14	1000
266	12.4	0.569	310	4.64	0.833	24.57	24.98	373.23	60.22	1000
267	12.3	0.573	311	4.63	0.827	24.58	24.94	373.13	60.18	999
268	12.3	0.579	311	4.63	0.819	24.57	24.9	373.17	60.22	999
269	12.3	0.572	311	4.61	0.824	24.4	24.9	373.08	60.72	999
270	12.4	0.56	310	4.61	0.839	24.37	24.97	373.15	60.78	1000
271	12.4	0.559	310	4.61	0.841	24.37	24.98	373.16	60.77	999
272	12.5	0.571	310	4.64	0.832	24.36	24.92	373.27	60.66	999
273	12.5	0.573	310	4.67	0.834	24.39	24.93	373.52	60.44	999
274	11.8	0.486	308	4.98	1.02	24.54	24.97	374.76	53.01	1000
275	11.7	0.484	308	4.97	1.02	24.56	24.98	374.64	52.97	1000
276	11.7	0.484	308	4.97	1.02	24.56	24.98	374.64	52.97	1000
277	11.7	0.487	308	4.96	1.02	24.54	24.94	374.57	53.05	1000
278	11.7	0.485	308	4.96	1.02	24.53	24.96	374.58	53.13	1000
279	11.8	0.478	307	4.96	1.03	24.6	25.03	374.66	52.84	1001
280	11.1	0.424	306	5.19	1.2	24.71	25.04	376.34	46.43	1000
281	11.2	0.425	306	5.19	1.2	24.75	25.03	376.42	46.34	1000
282	11.2	0.424	306	5.18	1.2	24.66	25.03	376.3	46.6	1000
283	10.9	0.421	306	5.17	1.2	24.71	25.03	375.72	46.4	1000
284	11.1	0.438	307	5.4	1.21	24.74	25.04	375.73	45.25	1000
285	11	0.442	308	5.4	1.21	24.74	24.96	375.79	45.04	1000
286	10.2	0.386	307	5.59	1.41	24.7	25.05	377.47	38.56	1001
287	10.2	0.386	307	5.63	1.41	24.72	25.06	377.45	38.19	1001
288	10.1	0.384	307	5.62	1.42	24.69	25.05	377.44	38.06	1001
289	10.1	0.384	307	5.61	1.42	24.68	25.02	377.37	38.03	1001
290	9.69	0.346	305	5.78	1.61	24.67	25.02	378.39	31.41	1001
291	9.61	0.348	306	5.83	1.61	24.7	25	378.52	31	1001
292	9.59	0.349	306	5.87	1.61	24.72	24.99	378.57	30.58	1001
293	9.59	0.348	306	5.87	1.62	24.7	25	378.7	30.51	1001
294	9.48	0.345	306	5.84	1.62	24.72	24.98	378.53	30.29	1001
295	9.27	0.335	306	6.02	1.72	24.74	25.03	379.07	26.9	1001
296	9.09	0.338	307	6.17	1.75	24.82	25.02	379.32	25.25	1000
297	9.08	0.33	306	6.1	1.77	24.75	25.05	379.18	25.19	1000
298	8.96	0.315	305	5.95	1.8	24.8	24.98	379.33	24.14	1000
299	8.92	0.31	305	5.92	1.81	24.87	25.04	379.41	24	1000
300	8.92	0.311	305	5.91	1.81	24.86	25	379.42	24.01	1000
301	8.93	0.307	304	5.88	1.82	24.76	25.02	379.39	24.14	1000
302	8.95	0.306	304	5.87	1.82	24.79	25.04	379.38	24.11	1000
303	8.62	0.286	303	6.06	2	24.8	25.06	380.4	17.8	1000
304	8.59	0.284	303	6.04	2	24.81	25.07	380.46	17.81	1000
305	8.64	0.283	302	6.02	2.01	24.82	25.09	380.53	17.83	1000
306	8.62	0.283	302	6.01	2	24.8	25.06	380.51	17.86	1000
307	8.61	0.282	302	6	2	24.78	25.04	380.53	17.9	1000
308	8.18	0.261	302	6.07	2.18	24.78	24.98	381.73	11.65	1002
309	8.15	0.26	302	6.03	2.18	24.75	24.96	381.75	11.65	1001
310	8.09	0.258	302	5.99	2.18	24.73	24.95	381.89	11.72	1001
311	8.05	0.258	302	6	2.18	24.71	24.94	381.81	11.74	1001
312	7.89	0.245	301	6.07	2.31	24.88	25.01	382.79	7.48	999
313	7.92	0.245	301	6.06	2.31	24.88	24.99	382.87	7.47	999
314	7.92	0.244	301	6.04	2.31	24.86	24.99	383.01	7.46	999
315	7.89	0.245	301	6.05	2.31	24.85	24.99	382.91	7.46	1000
316	7.51	0.222	299	6.09	2.55	24.88	25.02	383.89	0	999
317	7.58	0.222	298	6.08	2.54	24.92	24.99	384	0	999
318	7.58	0.221	298	6.06	2.54	24.9	24.99	384.11	0	999
319	7.98	0.221	296	6.07	2.54	24.96	24.98	384.97	0	999
Ficus benguetensis 1
320	7.83	0.057	137	0.44	0.669	24.42	25	372.6	80.3	1000
321	7.73	0.0655	167	0.506	0.673	24.39	25.02	372.55	80.18	1001
322	7.69	0.0649	166	0.504	0.675	24.42	25.04	372.53	80.08	1000
323	7.88	0.0585	141	0.448	0.665	24.37	24.99	372.56	80.54	1000
324	7.99	0.0654	160	0.495	0.658	24.42	24.95	372.8	80.18	1000
325	7.35	0.11	249	1.02	0.823	24.67	24.97	373.6	72.03	1000
326	7.43	0.108	246	1.01	0.829	24.57	25	373.58	72.47	1000
327	7.38	0.108	246	1.01	0.832	24.55	25.01	373.4	72.53	999
328	7.34	0.103	242	0.972	0.83	24.62	25.01	373.45	72.41	999
329	7.48	0.107	244	0.998	0.825	24.58	24.99	373.45	72.55	1000
330	7.48	0.111	248	1.04	0.83	24.64	25.02	373.58	72.18	999
331	7.68	0.098	229	1.11	1	24.59	25.01	373.56	66.52	999
332	7.54	0.107	242	1.2	0.99	24.58	24.97	373.51	66.42	999
333	7.59	0.11	244	1.24	1	24.54	25.03	373.53	66.43	1000
334	7.6	0.118	252	1.33	0.997	24.54	25	373.67	66.15	999
335	7.64	0.116	249	1.31	1	24.51	25.02	373.61	66.26	1000
336	7.81	0.139	263	1.88	1.21	24.54	25.01	374.05	57.43	999
337	7.88	0.135	260	1.83	1.21	24.48	24.98	374.03	57.76	999
338	7.89	0.132	257	1.79	1.21	24.52	25.03	373.91	57.79	999
339	7.88	0.145	266	1.97	1.22	24.54	25.04	374.01	56.95	999
340	7.87	0.141	263	1.91	1.22	24.58	24.99	373.97	56.9	999
341	8.3	0.145	261	2.16	1.34	24.48	25	374.5	52.62	1000
342	8.28	0.144	260	2.15	1.34	24.51	25.01	374.53	52.53	1000
343	8.3	0.145	260	2.16	1.34	24.51	25.02	374.44	52.48	999
344	8.32	0.147	262	2.18	1.33	24.51	24.96	374.45	52.49	999
345	8.44	0.147	260	2.37	1.44	24.67	25	375.29	47.79	999
346	8.41	0.149	261	2.43	1.47	24.64	25.08	375.26	47.46	999
347	8.44	0.145	259	2.36	1.46	24.71	25.05	375.42	47.47	999
348	8.5	0.146	258	2.35	1.45	24.72	25.01	375.42	47.51	999
349	8.49	0.144	257	2.34	1.45	24.71	25.02	375.34	47.58	999
350	8.44	0.142	257	2.3	1.45	24.73	25	375.33	47.69	999
351	8.26	0.142	258	2.52	1.59	24.67	25.02	375.27	42.65	999
352	8.27	0.139	256	2.47	1.6	24.65	25.04	375.35	42.77	999
353	8.28	0.138	255	2.47	1.6	24.71	25.05	375.39	42.59	999
354	8.21	0.138	256	2.47	1.6	24.7	25.06	375.42	42.62	999
355	8.16	0.139	258	2.49	1.6	24.67	25.04	375.45	42.53	999
356	7.82	0.128	254	2.6	1.82	24.71	25.05	376.7	35	999
357	7.78	0.128	255	2.61	1.83	24.77	25.07	376.8	34.84	999
358	7.78	0.128	255	2.61	1.83	24.72	25.1	376.83	34.84	999
359	7.78	0.127	254	2.61	1.84	24.72	25.11	376.79	34.83	999
360	6.79	0.114	258	2.61	2.04	24.61	25.06	377.51	28.4	999
361	6.73	0.113	258	2.6	2.04	24.61	25.08	377.45	28.37	999
362	6.67	0.109	255	2.49	2.04	24.66	25.03	377.48	28.44	999
363	6.63	0.105	253	2.41	2.04	24.61	25.02	377.47	28.77	999
364	6.6	0.105	253	2.41	2.04	24.64	25.03	377.41	28.73	999
365	5.77	0.0776	236	2.09	2.37	24.59	25.05	378.52	19.28	1000
366	5.65	0.0749	234	2.01	2.36	24.55	25.06	378.32	19.97	1000
367	5.6	0.0765	238	2.04	2.35	24.54	25.02	378.32	20.17	1000
368	5.65	0.0767	237	2.04	2.34	24.53	25.02	378.36	20.23	1000
369	5.27	0.0792	248	2.17	2.41	24.54	25.08	378.72	17.92	1000
370	5.17	0.078	249	2.14	2.42	24.6	25.11	378.6	17.85	1000
371	5.19	0.0762	246	2.09	2.42	24.54	25.09	378.5	18.04	1000
372	5.03	0.0751	248	2.05	2.41	24.57	25.01	378.51	18.04	1000
373	4.51	0.0701	253	2.09	2.63	24.52	25.03	379.57	11	999
374	4.47	0.0696	253	2.07	2.62	24.58	25.01	379.65	10.98	1000
375	4.59	0.0685	249	2.04	2.63	24.51	25.01	379.71	11.08	1000
376	4.58	0.0682	248	2.03	2.63	24.51	25.02	379.71	11.09	1000
377	4.58	0.0678	248	2.02	2.62	24.53	25	379.75	11.09	1000
378	4.17	0.0657	256	2.1	2.81	24.47	25.09	381.71	5.36	999
379	4.18	0.0654	255	2.09	2.81	24.45	25.09	381.71	5.36	999
380	4.09	0.0643	256	2.05	2.81	24.47	25.04	381.74	5.33	999
381	4.02	0.0631	255	2.02	2.82	24.49	25.08	381.66	5.32	1000
382	3.79	0.0522	243	1.78	2.99	24.5	25.08	383.2	0.7	999
383	3.62	0.0519	247	1.76	2.98	24.48	25.03	383.24	0.73	999
384	3.53	0.0515	249	1.75	2.98	24.57	25.04	383.17	0.73	999
385	3.65	0.0516	246	1.75	2.99	24.49	25.07	383.34	0.73	1000
Ficus benguetensis 2
1	6.1	0.0851	243	0.706	0.727	24.11	25.09	372.04	79.48	1000
2	6.02	0.0595	196	0.495	0.723	24.06	25.02	371.88	80.17	1000
3	5.92	0.0274	13.3	0.231	0.726	24.06	25.06	371.77	81.22	1000
4	5.91	0.0591	198	0.483	0.71	24.16	25.01	371.83	80.09	1000
5	5.88	0.0549	186	0.448	0.708	24.07	24.97	371.56	80.42	1000
6	5.93	0.0617	204	0.51	0.719	24.01	25.01	371.69	80.39	1001
7	5.1	0.0709	243	0.657	0.808	24.37	24.98	371.77	75.16	1001
8	5.17	0.0793	254	0.731	0.806	24.38	24.97	371.89	74.84	1001
9	5.2	0.0828	257	0.77	0.816	24.34	25.01	371.9	74.85	1001
10	5.14	0.0833	259	0.777	0.818	24.42	25.02	371.91	74.43	1001
11	4.99	0.113	288	1.33	1.04	24.39	25.05	373.29	65.8	999
12	5.04	0.111	285	1.29	1.03	24.35	25.03	373.24	65.97	999
13	5.04	0.111	285	1.29	1.03	24.43	25.06	373.38	65.97	999
14	5.02	0.0982	276	1.17	1.05	24.4	25.08	373.25	66.05	999
15	5	0.0965	275	1.15	1.05	24.38	25.08	373.29	66.19	999
16	4.8	0.0864	269	1.18	1.2	24.37	25.08	373.21	61.04	999
17	4.81	0.0992	280	1.35	1.2	24.41	25.04	373.2	60.2	999
18	4.85	0.101	280	1.39	1.22	24.38	25.11	373.22	60.1	999
19	4.84	0.104	283	1.43	1.21	24.37	25.04	373.22	59.79	999
20	4.82	0.0944	275	1.3	1.22	24.35	25.05	373.15	60.16	999
21	4.58	0.0776	263	1.29	1.45	24.35	25.07	374.31	52.45	999
22	4.65	0.0775	261	1.28	1.45	24.3	25.05	374.33	52.66	999
23	4.61	0.0759	260	1.25	1.44	24.31	25.03	374.27	52.85	999
24	4.64	0.0753	259	1.24	1.44	24.27	25.02	374.34	53.05	999
25	4.52	0.0856	273	1.59	1.64	24.44	25.08	375.58	45.15	1000
26	4.5	0.0845	272	1.58	1.64	24.47	25.08	375.65	45.12	1000
27	4.49	0.0809	269	1.51	1.64	24.4	25.07	375.51	45.53	1000
28	4.51	0.0797	267	1.49	1.64	24.39	25.08	375.61	45.66	1000
29	4.39	0.078	268	1.45	1.64	24.44	25.09	375.44	45.74	1000
30	4.38	0.0778	268	1.45	1.64	24.46	25.09	375.43	45.71	1000
31	4.2	0.0851	278	1.77	1.83	24.25	24.9	375.99	37.68	999
32	4.08	0.0851	281	1.76	1.83	24.39	24.88	376.05	37.35	999
33	4.2	0.0839	277	1.74	1.83	24.23	24.87	375.99	37.71	999
34	4.12	0.0806	275	1.68	1.84	24.2	24.92	375.88	37.97	999
35	3.77	0.0697	270	1.61	2.03	24.58	25.07	375.98	32.02	999
36	3.87	0.0688	267	1.59	2.03	24.54	25.05	375.96	32.25	998
37	3.94	0.0676	264	1.56	2.03	24.45	25.06	375.97	32.61	999
38	3.9	0.0722	270	1.66	2.03	24.38	25.08	375.9	32.53	999
39	4.04	0.0672	260	1.7	2.22	24.08	24.99	376.71	25.83	1000
40	4.15	0.0674	258	1.7	2.22	24.11	24.96	376.9	25.76	1001
41	4.12	0.0673	259	1.7	2.22	24.24	24.95	377.04	25.57	1001
42	4.12	0.0673	259	1.7	2.22	24.14	24.97	376.97	25.57	1000
43	3.55	0.0741	280	2.02	2.4	24.12	24.94	377.82	18.32	1000
44	3.57	0.071	276	1.95	2.41	24.12	24.94	377.84	18.24	1000
45	3.62	0.0766	281	2.11	2.43	24.11	24.96	377.99	17.35	1000
46	3.66	0.0767	280	2.11	2.43	24.1	24.95	378.04	17.2	1000
47	3.58	0.0747	280	2.06	2.44	24.14	24.93	377.93	17	1000
48	3.53	0.0574	259	1.66	2.53	24.26	24.95	379.15	15.21	1000
49	3.61	0.0535	250	1.55	2.53	24.16	25	379.1	15.97	1000
50	3.67	0.055	251	1.58	2.52	24.26	24.96	379.28	16.02	1001
51	3.75	0.0574	253	1.65	2.52	24.12	24.98	379.44	16.07	1000
52	3.71	0.0576	255	1.66	2.52	24.19	25.01	379.41	16	1001
53	3.22	0.0578	269	1.83	2.78	24.27	24.95	380.48	6.49	999
54	3.21	0.0577	268	1.83	2.78	24.25	24.96	380.41	6.53	999
55	3.25	0.058	268	1.83	2.77	24.25	24.9	380.4	6.57	999
56	3.3	0.0582	267	1.83	2.77	24.18	24.89	380.43	6.59	999
57	3.08	0.0542	265	1.86	3.01	24.27	25.08	380.13	-0.2	999
58	3.08	0.0542	265	1.86	3.01	24.27	25.08	380.13	-0.2	999
59	3.12	0.054	264	1.85	3.01	24.26	25.08	380.2	-0.21	999
60	3.21	0.0541	262	1.85	3	24.27	25.04	380.22	-0.21	999
61	3.24	0.0539	260	1.85	3.01	24.24	25.09	380.21	-0.21	999
Ficus benguetensis 3
62	11.7	0.348	291	2.05	0.562	24.18	24.89	368.27	78.86	1000
63	11.3	0.351	293	2.16	0.588	24.27	25.03	368.41	78.08	1001
64	11.3	0.361	295	2.17	0.576	24.18	24.98	368.26	78.52	1000
65	11.1	0.374	298	2.18	0.559	24.27	24.94	368.04	78.4	1000
66	11.3	0.355	294	2.1	0.566	24.19	24.96	368.04	78.9	1000
67	11.4	0.345	292	2.08	0.576	24.18	24.99	368.02	78.93	1000
68	9.12	0.282	296	2.39	0.79	24.11	25.15	369.24	72.11	999
69	9	0.285	298	2.38	0.781	24.19	25.11	369.22	71.81	1000
70	8.97	0.274	296	2.29	0.781	24.07	25.11	368.75	72.63	1000
71	8.79	0.263	294	2.22	0.783	24.04	25.13	368.33	73.04	999
72	8.7	0.262	295	2.19	0.778	24.09	25.1	368.22	72.91	999
73	5.9	0.202	306	2.34	1.06	23.97	24.95	370.59	62.64	999
74	5.61	0.197	308	2.31	1.07	23.88	24.97	370.36	62.81	999
75	5.48	0.189	307	2.23	1.07	23.9	24.97	370.19	62.86	999
76	5.41	0.181	305	2.15	1.08	23.85	24.98	369.93	63.27	999
77	5.24	0.168	304	2.28	1.22	23.98	25.01	371.27	57.5	1000
78	5.24	0.168	304	2.28	1.22	24	24.99	371.58	57.5	999
79	5.1	0.173	307	2.37	1.24	23.97	25.03	371.76	56.83	1000
80	5.2	0.172	306	2.37	1.24	23.89	25.02	371.84	57	1000
81	4.12	0.159	314	2.54	1.44	23.95	25.02	372.64	49.44	1000
82	4.05	0.155	314	2.5	1.46	24	25.07	372.61	49.31	1000
83	4.04	0.149	312	2.43	1.46	23.98	25.06	372.5	49.48	1000
84	4.04	0.149	312	2.4	1.45	24.02	25.02	372.7	49.43	1000
85	3.94	0.147	313	2.39	1.46	24.09	25.05	372.7	49.21	999
86	2.89	0.109	314	2.02	1.64	24.03	25.19	372.2	45.49	999
87	2.9	0.106	312	1.97	1.64	23.98	25.2	371.95	45.85	999
88	2.89	0.107	313	1.97	1.63	23.99	25.16	371.92	45.88	999
89	2.68	0.104	314	1.91	1.63	23.99	25.18	371.38	46.27	999
90	2.68	0.104	314	1.91	1.63	23.89	25.12	371.14	46.27	999
91	2.84	0.116	317	2.33	1.78	23.99	25.02	373.71	38.87	1000
92	2.88	0.114	316	2.3	1.79	23.92	25.06	373.71	39.03	1000
93	2.83	0.112	316	2.25	1.8	23.98	25.07	373.75	38.93	999
94	2.79	0.111	316	2.24	1.8	23.88	25.06	373.75	39.14	999
95	2.79	0.111	316	2.24	1.8	23.96	25.06	373.88	38.85	999
96	2.52	0.112	320	2.53	2	23.97	25.13	373.94	31.41	1000
97	2.52	0.117	321	2.64	2.02	23.91	25.16	373.98	30.67	999
98	2.33	0.116	323	2.63	2.03	23.91	25.14	373.81	30.43	999
99	2.27	0.11	323	2.51	2.03	23.82	25.11	373.55	30.76	999
100	2.4	0.104	319	2.38	2.03	23.83	25.11	373.53	31.09	999
101	2.79	0.0929	309	2.31	2.21	23.68	25.06	376.76	25.28	1000
102	2.89	0.094	308	2.34	2.2	23.66	25.03	377.13	25.21	1000
103	2.83	0.0942	309	2.34	2.2	23.72	25.03	377.14	25.09	1000
104	2.66	0.0924	311	2.31	2.21	23.72	25.09	377.18	25.14	1000
105	2.61	0.092	312	2.3	2.22	23.64	25.09	377	25.3	1000
106	2.21	0.0905	317	2.45	2.4	23.8	25.19	376.6	18.83	1000
107	2.14	0.0885	318	2.41	2.41	23.78	25.19	376.31	18.9	1000
108	2.18	0.0894	317	2.42	2.4	23.72	25.17	376.11	18.97	1000
109	2.15	0.0896	318	2.42	2.4	23.72	25.14	376.05	18.96	1000
110	2.26	0.0825	313	2.57	2.76	23.68	25.19	378.84	6.29	1000
111	2.26	0.0825	313	2.57	2.76	23.68	25.19	378.84	6.29	1000
112	2.55	0.0822	307	2.56	2.76	23.72	25.18	379.58	6.19	999
113	2.51	0.0822	308	2.56	2.75	23.77	25.13	379.76	6.15	999
114	2.23	0.079	312	2.61	2.93	23.88	25.11	381.16	-0.02	1000
115	2.31	0.0788	311	2.61	2.93	23.8	25.1	381.14	-0.03	1000
116	2.31	0.0788	311	2.61	2.93	23.75	25.16	381.2	-0.03	999
117	2.28	0.0784	311	2.6	2.94	23.7	25.15	381.09	-0.06	999
118	2.28	0.0784	311	2.6	2.94	23.7	25.13	381.12	-0.06	1000
Rhus chinensis 1
35	16.9	0.598	320	1.97	0.34	25.47	25.08	396.39	81.1	999
36	17	0.595	319	1.98	0.342	25.5	25.11	396.16	81.1	998
37	17.1	0.566	316	1.89	0.34	25.51	25.06	395.55	81.09	999
38	17.1	0.566	316	1.89	0.341	25.6	25.07	395.66	80.7	999
39	17.1	0.566	316	1.89	0.341	25.5	25.07	395.81	80.7	999
40	16.2	0.616	318	3.17	0.534	25.61	25.05	391.64	70.62	999
41	16.3	0.62	317	3.17	0.53	25.5	25.01	391.66	71.06	999
42	16.2	0.623	318	3.17	0.528	25.56	25	391.63	70.77	999
43	16.1	0.614	318	3.16	0.533	25.52	25.03	391.35	71.02	999
44	16	0.622	318	3.15	0.526	25.53	25	391.22	71.03	999
45	16	0.616	318	3.15	0.529	25.51	25.02	390.96	71.16	999
46	16.1	0.616	317	3.14	0.528	25.51	25.01	390.9	71.17	999
47	15.4	0.508	322	3.6	0.712	25.53	25	403.07	63.96	1000
48	15.2	0.51	323	3.62	0.713	25.47	24.99	402.39	64.02	999
49	14.9	0.513	324	3.63	0.712	25.48	24.98	401.72	63.89	1000
50	14.9	0.513	324	3.63	0.712	25.54	25.01	401.65	63.89	1000
51	14.9	0.515	324	3.65	0.714	25.54	24.99	401.5	63.56	999
52	12.9	0.368	307	3.49	0.912	25.47	25.07	391.53	58.77	1001
53	12.8	0.363	307	3.48	0.922	25.51	25.1	391.54	58.54	1000
54	12.7	0.362	306	3.47	0.922	25.53	25.08	391.43	58.4	1000
55	12.6	0.354	305	3.43	0.929	25.51	25.09	391.03	58.38	999
56	12.5	0.331	302	3.27	0.939	25.54	25.07	390.87	58.36	1000
57	12.3	0.323	302	3.21	0.945	25.51	25.08	390.78	58.57	999
58	12.3	0.322	302	3.2	0.946	25.59	25.09	390.7	58.34	999
59	12.2	0.315	301	3.15	0.949	25.48	25.09	390.49	58.79	999
60	12.2	0.31	300	3.13	0.956	25.51	25.12	390.61	58.69	999
61	10	0.248	302	2.98	1.12	25.4	25.16	391.46	54.87	999
62	9.9	0.247	302	2.97	1.12	25.35	25.14	391.31	54.93	999
63	9.86	0.244	302	2.96	1.12	25.36	25.16	391.36	54.84	999
64	9.72	0.241	302	2.91	1.12	25.37	25.11	391.31	54.72	999
65	9.69	0.235	301	2.86	1.13	25.43	25.13	391.34	54.51	999
66	7.07	0.17	303	2.44	1.3	25.25	25.1	390.75	51.1	999
67	6.88	0.171	305	2.45	1.3	25.29	25.12	390.81	50.92	999
68	6.77	0.162	303	2.34	1.31	25.26	25.12	390.75	51.1	999
69	6.77	0.162	303	2.35	1.31	25.25	25.12	390.73	51.12	999
70	5.14	0.14	314	2.19	1.41	25.14	25.08	391.7	48.68	1000
71	4.95	0.141	317	2.22	1.41	25.12	25.06	391.67	48.43	1000
72	4.93	0.141	317	2.22	1.42	25.1	25.04	391.66	48.17	1000
73	4.34	0.136	322	2.28	1.5	25.16	24.99	391.63	44.85	1000
74	4.19	0.137	325	2.31	1.52	25.18	25.01	391.67	44.29	1000
75	4.25	0.137	324	2.32	1.52	25.15	24.96	391.54	43.93	1001
76	4.28	0.133	322	2.27	1.54	25.19	25	391.93	43.71	1000
77	4.64	0.127	315	2.19	1.55	25.09	25	392.55	43.97	1000
78	3.35	0.116	329	2.22	1.71	25.13	25.01	393.65	38.63	999
79	3.36	0.115	329	2.22	1.72	25.08	25	393.59	38.5	1000
80	3.32	0.115	329	2.21	1.72	25.1	25	393.61	38.4	1000
81	3.26	0.111	329	2.17	1.74	25.16	25.03	393.82	38.15	999
82	3.17	0.11	329	2.15	1.74	25.1	25.04	393.51	38.15	999
83	2.76	0.103	330	2.22	1.93	25.22	25.06	392.05	32.04	1000
84	2.7	0.0988	330	2.15	1.93	25.19	25.06	391.74	32.14	999
85	2.65	0.0981	330	2.14	1.94	25.2	25.08	391.61	32.08	999
86	2.57	0.0974	331	2.13	1.94	25.22	25.08	391.44	31.98	999
87	2.56	0.0961	331	2.1	1.94	25.24	25.05	391.36	31.97	999
88	2.59	0.0952	328	2.25	2.1	25.23	25.05	391.05	26.38	1000
89	2.56	0.0953	329	2.27	2.12	25.22	25.09	391.14	26.04	1000
90	2.45	0.0945	330	2.26	2.13	25.32	25.07	391.2	25.68	1000
91	2.52	0.0935	329	2.25	2.13	25.25	25.11	391.18	25.76	1000
92	2.54	0.092	328	2.21	2.14	25.29	25.09	391.28	25.66	1001
93	2.4	0.0872	328	2.27	2.31	25.12	25.05	392.85	19.97	1000
94	2.46	0.0855	326	2.23	2.32	25.14	25.04	392.99	19.9	1000
95	2.4	0.0847	327	2.22	2.32	25.11	25.06	392.95	19.92	1000
96	2.14	0.088	333	2.51	2.53	25.03	25	393.33	12.15	1000
97	2.17	0.0862	331	2.45	2.53	24.97	24.95	393.24	12.12	1000
98	2.34	0.0834	327	2.39	2.55	24.94	25.01	393.4	12.12	1000
99	2.38	0.0822	325	2.36	2.55	24.99	24.98	393.55	12.07	1000
100	2.36	0.0814	325	2.33	2.54	25	24.95	393.56	12.05	1000
101	2.39	0.0809	324	2.32	2.54	24.93	24.95	393.56	12.09	1000
102	2.37	0.0807	324	2.46	2.7	25.13	24.98	394.47	6.78	1000
103	2.32	0.0786	324	2.4	2.71	25.09	25	394.35	6.83	1000
104	2.36	0.0781	323	2.39	2.71	25.07	24.99	394.36	6.85	1000
105	2.31	0.0773	324	2.36	2.71	25.09	24.97	394.39	6.85	1000
106	2.74	0.074	312	2.44	2.93	25.25	25.03	395.59	-0.03	1000
107	2.74	0.074	312	2.44	2.93	25.25	25.03	395.59	-0.03	1000
108	2.72	0.0739	312	2.44	2.93	25.19	25.02	395.52	-0.04	1000
109	2.72	0.0739	312	2.44	2.93	25.26	25.03	395.68	-0.04	1000
Rhus chinensis 2
110	20.3	0.561	287	2.42	0.439	25.27	25.01	382.71	77.19	1000
111	20.2	0.581	290	2.45	0.432	25.15	24.97	382.57	77.68	1000
112	19.8	0.605	293	2.48	0.424	25.13	24.95	382.39	77.73	1000
113	20	0.654	298	2.65	0.424	25.14	25.01	383.68	77.52	1000
114	19.9	0.664	299	2.66	0.42	25.12	24.99	383.71	77.62	999
115	19.9	0.664	299	2.66	0.42	25.15	24.98	383.72	77.62	1000
116	11.3	0.257	291	1.65	0.596	24.85	25.02	384.16	76.73	999
117	11.1	0.256	291	1.65	0.599	24.93	25.03	384.07	76.37	1000
118	11.1	0.254	291	1.64	0.601	24.91	25.04	384.05	76.45	999
119	11.2	0.257	291	1.64	0.591	24.88	24.99	384.14	76.58	999
120	11.2	0.249	289	1.63	0.608	24.84	25.06	384.11	76.73	999
121	11	0.248	290	1.62	0.606	24.85	25.05	384.03	76.71	999
122	11	0.249	290	1.62	0.604	24.82	25.04	384.04	76.82	999
123	8.37	0.164	282	1.48	0.815	24.78	25.07	383.06	70.9	999
124	8.31	0.165	283	1.5	0.818	24.8	25.09	383.04	70.81	999
125	8.27	0.172	287	1.53	0.801	24.83	25.01	383.02	70.68	999
126	8.26	0.17	286	1.54	0.816	24.77	25.09	382.96	70.89	999
127	8.3	0.172	286	1.54	0.813	24.81	25.08	382.97	70.7	999
128	8.31	0.172	286	1.55	0.816	24.81	25.1	383	70.71	999
129	7.42	0.175	297	1.94	1	24.7	25.03	384.05	63.45	999
130	7.4	0.175	297	1.94	1	24.69	25.03	384.06	63.47	999
131	7.43	0.173	296	1.92	1	24.69	25.01	384.02	63.48	999
132	7.47	0.173	296	1.9	0.996	24.7	24.97	384.18	63.47	999
133	7.33	0.17	295	1.87	0.998	24.71	24.97	384.01	63.45	1000
134	7.27	0.166	295	1.85	1.01	24.7	25.02	383.91	63.55	999
135	7.28	0.164	293	1.84	1.01	24.68	25.04	383.76	63.56	1000
136	7.08	0.177	301	2.33	1.19	24.68	24.95	384.96	55.59	999
137	7.08	0.172	299	2.29	1.21	24.63	24.99	384.82	55.78	999
138	7.05	0.172	299	2.28	1.21	24.74	24.99	384.89	55.44	999
139	6.97	0.168	298	2.24	1.21	24.76	24.98	384.85	55.37	999
140	7.25	0.162	293	2.5	1.4	24.77	24.98	386.99	48.39	999
141	7.19	0.161	294	2.5	1.4	24.84	24.96	387.14	48.05	999
142	7.36	0.159	291	2.48	1.41	24.84	24.98	387.24	48.01	999
143	7.48	0.158	289	2.46	1.41	24.8	24.98	387.4	48.09	999
144	7.31	0.155	290	2.44	1.42	24.9	25	387.5	47.66	1000
145	7.88	0.175	292	3.12	1.62	24.7	25.02	388.87	39.72	999
146	7.95	0.178	293	3.18	1.63	24.72	25	389.07	39.1	999
147	7.93	0.177	292	3.18	1.64	24.77	25	389.2	38.62	999
148	8.01	0.174	291	3.16	1.65	24.74	25.01	389.37	38.35	999
149	7.9	0.17	290	3.09	1.66	24.7	24.98	389.37	38.31	999
150	8.02	0.154	281	3.07	1.81	24.82	25.02	390	33.64	999
151	8.05	0.155	281	3.07	1.8	24.84	24.99	390.11	33.54	999
152	8.03	0.153	280	3.07	1.81	24.85	25.01	390.09	33.43	999
153	7.9	0.153	282	3.06	1.81	24.91	25.01	389.98	33.27	999
154	7.97	0.154	281	3.1	1.82	24.81	25.02	389.82	33.14	999
155	8.17	0.151	276	3.34	2.01	24.74	25.02	390.39	26.5	1000
156	8.15	0.151	277	3.33	2	24.84	24.99	390.42	26.27	999
157	8.14	0.15	276	3.33	2	24.8	24.98	390.39	26.27	999
158	8.16	0.149	275	3.32	2.01	24.79	25.01	390.29	26.2	999
159	8.04	0.184	293	4.5	2.24	24.8	25.02	392.37	15.18	1000
160	8.26	0.128	262	3.17	2.23	24.89	25	393.65	19.53	1000
161	8.07	0.12	258	2.98	2.22	24.8	25.03	393.29	20.78	1001
162	8.09	0.123	260	3.02	2.2	24.81	25	393.21	21.01	1001
163	8.12	0.124	261	3.05	2.2	24.81	25.02	393.31	21.08	1001
164	8.02	0.125	262	3.05	2.19	24.85	24.99	393.22	21.18	1000
165	8.05	0.151	279	4.03	2.42	24.68	24.93	393.87	10.47	1001
166	8.05	0.151	279	4.03	2.42	24.68	24.93	393.87	10.47	1001
167	8.02	0.151	278	4.06	2.45	24.72	24.96	393.85	9.6	1001
168	8.16	0.132	265	3.68	2.51	24.79	24.99	394.28	9.11	1000
169	8.14	0.133	266	3.7	2.51	24.79	24.96	394.35	8.83	1000
170	8.11	0.133	267	3.71	2.52	24.82	24.98	394.32	8.57	1000
171	8.07	0.134	268	3.74	2.52	24.85	24.94	394.22	8.17	1000
172	8.18	0.133	266	3.72	2.52	24.82	24.92	394.38	8.05	1000
173	8.15	0.131	264	3.67	2.53	24.87	24.96	394.43	8.03	1001
174	8.08	0.14	271	4.05	2.61	24.82	24.99	394.61	4.4	1000
175	8.15	0.137	268	3.97	2.63	24.8	24.98	394.63	4.19	1000
176	8.22	0.135	266	3.93	2.64	24.87	25.02	394.7	4.2	1000
177	8.16	0.132	265	3.84	2.63	24.96	24.95	394.73	4.3	1000
178	8.33	0.122	254	3.74	2.76	24.86	24.98	395.05	0.66	1000
179	8.28	0.122	255	3.73	2.76	24.89	24.94	395.07	0.66	1000
180	8.17	0.121	255	3.72	2.76	24.78	24.97	394.84	0.68	999
181	8.23	0.121	254	3.72	2.76	24.78	24.95	394.85	0.68	999
Picasma quassioides (D.Don)Benn 1
182	8.49	0.138	264	0.906	0.587	24.63	24.99	380.5	80.26	999
183	8.45	0.136	263	0.908	0.597	24.61	25.03	380.38	80.31	999
184	8.59	0.134	259	0.897	0.599	24.64	25.04	380.6	80.2	999
185	8.47	0.127	256	0.86	0.602	24.62	25.04	380.46	80.33	1000
186	8.45	0.129	258	0.863	0.596	24.61	25.01	380.49	80.38	999
187	8.32	0.134	263	0.906	0.602	24.67	25.04	380.32	79.91	999
188	8.22	0.134	264	0.9	0.599	24.67	25.02	380.15	79.89	999
189	6.49	0.0939	254	0.867	0.814	24.72	25.1	380.55	73.4	999
190	6.59	0.0936	252	0.881	0.829	24.76	25.19	380.55	73.29	999
191	6.26	0.11	274	1.01	0.807	24.85	25.13	380.35	72.79	998
192	6.31	0.111	273	1.01	0.809	24.75	25.13	380.09	73.14	999
193	6.23	0.112	275	1.03	0.816	24.85	25.16	380.03	72.62	1001
194	5.59	0.133	298	1.51	1.01	24.56	25.08	381.22	65.49	1000
195	5.54	0.134	298	1.5	1.01	24.61	25.06	381.13	65.29	1000
196	5.51	0.122	293	1.39	1.01	24.81	25.07	381.28	64.74	1000
197	5.54	0.11	284	1.27	1.03	24.63	25.13	380.97	65.79	1000
198	5.52	0.11	285	1.26	1.02	24.82	25.08	381.13	65.17	1001
199	5.48	0.105	282	1.21	1.02	24.69	25.1	381	65.83	1000
200	4.87	0.085	274	1.17	1.21	24.67	25.05	381.94	59.74	1000
201	4.91	0.0846	273	1.16	1.21	24.62	25.09	382.05	59.94	1000
202	4.89	0.0842	273	1.16	1.21	24.67	25.08	381.96	59.85	1001
203	4.5	0.13	310	2.07	1.43	24.68	25.14	383.51	50.22	1000
204	4.59	0.123	306	1.97	1.43	24.69	25.11	383.57	50.12	1000
205	4.38	0.114	305	1.85	1.44	24.65	25.07	383.43	50.15	1000
206	4.2	0.0744	277	1.22	1.44	24.57	25.04	384.01	52.28	1000
207	4.25	0.0741	276	1.21	1.44	24.51	25.03	384.04	52.54	1000
208	4.25	0.0741	276	1.21	1.44	24.5	25.07	383.93	52.54	1000
209	4.26	0.0887	291	1.61	1.6	24.55	24.99	385.91	45.63	999
210	4.24	0.087	290	1.58	1.6	24.63	24.99	385.97	45.43	1000
211	4.18	0.0856	290	1.56	1.61	24.52	25.01	385.68	45.73	1000
212	4.07	0.0849	291	1.55	1.62	24.7	25.06	385.84	45.28	999
213	4.03	0.0841	291	1.54	1.61	24.51	25.03	385.52	45.78	1000
214	3.9	0.0951	301	1.81	1.69	24.49	24.92	384.74	41.79	1000
215	3.81	0.0941	302	1.82	1.71	24.55	25.01	384.71	41.29	1000
216	3.75	0.0933	302	1.81	1.72	24.46	24.99	384.62	41.38	1000
217	3.78	0.0925	301	1.79	1.71	24.47	24.95	384.64	41.27	1000
218	4.09	0.094	297	1.92	1.81	24.35	24.97	385.38	37.92	1000
219	4.06	0.0937	297	1.92	1.81	24.37	24.97	385.45	37.83	1000
220	4.01	0.0921	297	1.89	1.82	24.42	24.95	385.46	37.6	1000
221	4.12	0.0914	294	1.88	1.83	24.39	24.96	385.57	37.52	999
222	3.9	0.0811	290	1.83	1.99	24.46	24.92	386.48	31.83	999
223	3.95	0.0798	287	1.81	2.01	24.41	24.98	386.33	31.94	999
224	3.85	0.0792	289	1.8	2.01	24.41	24.99	386.19	31.95	999
225	3.85	0.0788	288	1.79	2	24.31	24.95	385.96	32.13	999
226	3.94	0.0825	289	2.08	2.23	24.57	25	386.53	23.79	1000
227	3.94	0.0799	286	2.01	2.22	24.49	24.98	386.41	24.22	999
228	3.97	0.0786	284	1.98	2.22	24.49	25.01	386.43	24.34	1000
229	4.11	0.0747	277	1.88	2.22	24.51	25.03	386.44	24.79	1000
230	4.12	0.0756	278	1.89	2.2	24.49	24.96	386.57	25.03	999
231	4.11	0.0782	281	1.94	2.2	24.45	24.92	386.56	24.9	999
232	4.1	0.0811	284	2.01	2.19	24.46	24.91	386.52	24.62	1000
233	4.28	0.0958	293	2.59	2.4	24.4	24.95	387.39	16.19	999
234	4.25	0.0961	293	2.61	2.42	24.36	24.93	387.37	15.55	1000
235	4.21	0.0983	295	2.67	2.42	24.39	24.89	387.43	14.85	1001
236	4.23	0.101	297	2.79	2.46	24.42	24.97	387.84	13.71	999
237	4.54	0.088	281	2.58	2.61	24.42	24.94	388.3	9.36	999
238	4.56	0.0857	278	2.53	2.62	24.49	24.95	388.41	9.27	1000
239	4.57	0.0848	277	2.51	2.63	24.43	24.97	388.36	9.3	1000
240	4.46	0.0833	278	2.47	2.63	24.53	24.96	388.54	9.21	1000
241	4.48	0.082	276	2.43	2.63	24.46	24.95	388.53	9.23	1000
242	5.18	0.0715	248	2.36	2.92	24.48	24.99	391.29	0.25	1000
243	5.07	0.0718	252	2.36	2.91	24.5	24.95	391.48	0.25	999
244	4.69	0.0714	260	2.36	2.93	24.59	25.01	391.1	0.24	999
245	5.09	0.0712	250	2.35	2.93	24.47	25.02	391.72	0.25	999
246	5.09	0.0712	250	2.35	2.93	24.39	24.99	391.77	0.25	999
Rhus chinensis 3
247	23.9	0.655	276	2.59	0.414	24.7	24.96	377.89	79.83	1000
248	23.5	0.639	276	2.58	0.421	24.64	24.99	377.92	80.08	1000
249	23.5	0.635	276	2.58	0.423	24.64	25	377.84	80.12	1000
250	23.2	0.654	278	2.59	0.414	24.66	24.96	377.66	79.97	1000
251	17	0.368	271	2.3	0.6	24.4	25.05	377.72	76.74	999
252	17.1	0.368	270	2.3	0.601	24.47	25.07	377.72	76.49	1000
253	17	0.371	271	2.31	0.599	24.56	25.07	377.77	76.12	1000
254	16.9	0.376	273	2.31	0.593	24.42	25.04	377.53	76.75	999
255	17	0.37	271	2.32	0.603	24.43	25.1	377.68	76.75	1000
256	15.6	0.457	292	3.72	0.805	24.28	24.93	379.86	64.99	1000
257	15.6	0.454	292	3.7	0.806	24.26	24.92	379.85	65.04	1000
258	15.6	0.443	291	3.66	0.815	24.3	24.94	379.86	64.85	999
259	15.2	0.347	278	3.03	0.835	24.48	24.98	380.14	65.83	1000
260	15.2	0.339	277	3	0.846	24.49	25.05	380.18	65.97	999
261	15.1	0.343	278	2.99	0.834	24.48	25	380.06	66.09	1000
262	15.2	0.341	277	2.98	0.836	24.46	25.01	380.15	66.25	1000
263	15.2	0.339	277	2.97	0.837	24.47	25.03	380.11	66.26	1000
264	14.3	0.338	282	3.52	0.997	24.67	25.01	380.87	58.42	999
265	14.3	0.335	281	3.51	0.999	24.57	25.02	380.84	58.77	999
266	14.4	0.328	279	3.47	1.01	24.57	25.05	380.91	58.79	1000
267	14.4	0.328	279	3.47	1.01	24.55	25.04	380.9	58.88	999
268	14.3	0.325	279	3.44	1.01	24.64	25.03	380.86	58.54	1000
269	14.1	0.318	278	3.4	1.01	24.6	25.04	380.81	58.74	999
270	14.1	0.316	278	3.39	1.02	24.56	25.05	380.77	58.77	999
271	13.4	0.294	277	3.78	1.21	24.49	25.03	382.02	51.25	999
272	13.5	0.294	277	3.78	1.21	24.46	25.01	382.08	51.23	999
273	13.4	0.296	278	3.83	1.22	24.5	25.01	382.25	50.63	1000
274	13.4	0.298	279	3.84	1.22	24.53	24.96	382.22	50.43	999
275	12.6	0.269	278	4.02	1.4	24.45	24.98	384.03	44.23	1000
276	12.6	0.268	278	4.06	1.42	24.43	25.02	384.22	43.7	999
277	12.5	0.268	278	4.05	1.42	24.41	24.98	384.17	43.65	1000
278	12.5	0.261	276	3.99	1.43	24.4	24.99	384.22	43.49	999
279	12.5	0.26	276	3.98	1.43	24.41	24.99	384.26	43.44	1000
280	12.3	0.255	276	4.15	1.52	24.56	25.04	384.68	39.94	1000
281	12.2	0.249	275	4.08	1.53	24.5	25.05	384.57	40.01	1000
282	12.1	0.248	275	4.05	1.52	24.59	24.98	384.57	39.79	1000
283	12.1	0.242	273	4.01	1.54	24.51	25.04	384.57	39.98	1000
284	12.2	0.242	273	3.97	1.53	24.47	24.97	384.54	40.06	1000
285	11.7	0.252	279	4.37	1.62	24.53	24.97	385.25	35.73	1000
286	11.7	0.252	279	4.37	1.62	24.53	24.97	385.25	35.73	1000
287	11.7	0.247	278	4.32	1.63	24.5	24.98	385.17	35.5	1000
288	11.6	0.245	278	4.29	1.63	24.44	24.96	385.05	35.58	999
289	11.6	0.236	275	4.2	1.65	24.5	24.98	385.1	35.39	1000
290	11	0.223	275	4.34	1.8	24.48	24.96	385.16	29.68	999
291	11	0.225	276	4.43	1.82	24.52	24.93	385.37	28.65	999
292	10.9	0.225	277	4.43	1.82	24.55	24.91	385.16	28.41	999
293	10.8	0.22	275	4.39	1.85	24.43	24.97	385.09	28.3	1000
294	10.9	0.204	268	4.17	1.89	24.42	24.93	384.69	27.52	999
295	10.8	0.207	270	4.28	1.91	24.52	24.98	384.74	26.71	999
296	10.8	0.208	270	4.32	1.91	24.43	25	384.71	26.53	999
297	10.9	0.213	272	4.44	1.92	24.41	24.97	384.92	25.67	999
298	10.7	0.206	270	4.47	2	24.48	24.97	385.02	22.95	1000
299	10.8	0.212	272	4.65	2.02	24.5	24.97	385.17	21.55	999
300	10.8	0.213	272	4.68	2.03	24.44	24.95	385.21	21.31	999
301	10.8	0.213	272	4.7	2.04	24.48	24.93	385.49	20.59	999
302	10.8	0.207	270	4.63	2.06	24.51	25	385.54	20.44	999
303	10.4	0.198	269	4.75	2.21	24.52	24.97	385.75	15.22	999
304	10.4	0.195	268	4.7	2.22	24.54	24.96	385.71	14.92	999
305	10.3	0.194	268	4.69	2.22	24.63	24.94	385.83	14.79	999
306	10.3	0.194	268	4.69	2.22	24.53	25	385.69	14.79	999
307	10.3	0.187	265	4.6	2.25	24.5	25.03	385.6	14.71	999
308	9.74	0.167	260	4.41	2.4	24.66	25	385.44	10.22	999
309	9.86	0.168	259	4.45	2.42	24.54	25.05	385.58	9.94	999
310	9.73	0.17	261	4.48	2.41	24.53	24.98	385.44	9.68	1000
311	9.67	0.17	262	4.51	2.42	24.63	25.03	385.5	9.33	999
312	9.19	0.137	248	4.18	2.75	24.63	25.09	388.69	0.24	999
313	9.13	0.137	249	4.16	2.74	24.52	25.02	388.45	0.24	1000
314	9.4	0.136	245	4.15	2.75	24.47	25.06	388.72	0.23	1000
315	9.4	0.136	245	4.14	2.75	24.59	25.09	389.05	0.23	1000
316	9.53	0.136	244	4.12	2.75	24.51	25.05	389.54	0.22	1000
317	9.74	0.135	241	4.11	2.76	24.52	25.11	390.24	0.22	1000
318	9.73	0.134	240	4.11	2.77	24.52	25.15	390.34	0.22	999
