# Supplementary material for: Eco-physiological adaptation of dominant tree species at two contrasting karst habitats in southwestern China
Source: F1000Res. 2013 Nov 25;2:122. Originally published 2013 May 9. [Version 2] doi: 10.12688/f1000research.2-122.v2 (PMC3892915; doi:10.12688/f1000research.2-122.v2)
Supplement: Photosynthesis data — Photosynthetic traits of the dominant tree species as well as the environmental factors at Daxiagu Tianlongshan were measured in the summer seasons of 2007, 2008 and 2009. [file f1000research-2-3069-s0001.tgz › Tianlongshan_2009_photosynthesis_data__gs_VPD_curves_.xls]

## Sheet: Sheet1
Species	Net photosynthetic rate (umol m-2 s-1)	Stomatal conductance (mol m-2 s-1)	Intercellular CO2 concentration (umol mol-1)	Transpiration rate (mmol m-2 s-1)	Leaf-air vapor pressure deficiency (Mpa)	Air temperature (oC)	Leaf temperature (°C)	CO2 concentration in the reference chamber (ambient) (umol mol-1)	Relative humidity in the reference chamber (ambient) (%)	Photosynthetically active radiation (internal leaf chamber) (umol m-2 s-1)
Platycarya longipes 1
1	10.3	0.114	223	0.52	0.394	22.96	23.44	387.09	87.04	999
2	11.2	0.0996	184	0.375	0.324	22.92	23.02	384.64	87.73	1000
3	11.1	0.104	193	0.387	0.319	22.96	23	384.09	87.54	1001
4	12.8	0.26	296	1.56	0.542	26.2	25.03	400.45	72.85	1001
5	13	0.255	295	1.54	0.545	26.2	25.05	401.99	72.93	1001
6	11.3	0.255	306	1.53	0.543	26.2	25.04	400.13	72.95	1001
7	10.8	0.184	305	1.14	0.546	25.95	25.05	421.4	75.18	1000
8	10.3	0.184	309	1.14	0.547	25.95	25.06	420.48	75.23	999
9	9.68	0.182	313	1.14	0.548	25.95	25.07	418.39	75.24	999
10	9.84	0.187	312	1.14	0.54	25.94	25.03	417.07	75.31	999
11	9.91	0.251	305	1.94	0.696	26.11	25.1	390.39	68.04	999
12	9.99	0.251	304	1.95	0.698	26.11	25.11	389.84	67.97	999
13	10.1	0.251	303	1.94	0.698	26.11	25.09	389.43	67.9	999
14	10.2	0.261	302	2.85	0.991	26.1	25.03	390.08	56.26	1000
15	10.2	0.26	302	2.85	0.992	26.1	25.03	389.61	56.22	1000
16	10.2	0.258	301	2.83	0.991	26.09	25.01	389.28	56.23	1001
17	10.6	0.23	283	2.92	1.14	26.22	25	382.35	51.17	1000
18	10.5	0.228	283	2.91	1.14	26.25	25.03	382.18	51.1	1000
19	10.5	0.227	281	2.91	1.15	26.28	25.06	381.96	51.02	1000
20	11	0.228	279	3.1	1.22	26.15	25.06	384.3	48.75	999
21	11.4	0.228	277	3.1	1.22	26.14	25.05	385.3	48.75	999
22	11.6	0.228	277	3.1	1.22	26.15	25.05	386.21	48.73	999
23	11.2	0.236	290	4.03	1.54	26.26	25.06	396.7	36.18	1000
24	11.1	0.235	291	4.02	1.54	26.28	25.05	396.84	36.15	1000
25	11	0.233	291	4.01	1.55	26.28	25.07	396.74	36.17	1000
26	10.9	0.235	289	4.87	1.87	26.4	25.07	395.78	24	999
27	11	0.235	289	4.86	1.87	26.4	25.07	395.97	23.99	999
28	11	0.234	288	4.86	1.87	26.41	25.06	396.04	23.97	1000
29	10.8	0.234	290	4.85	1.87	26.41	25.06	396.01	23.99	999
30	10.6	0.227	285	5.7	2.27	26.56	25.03	394.35	9.76	999
31	10.6	0.226	284	5.69	2.27	26.56	25.06	394.35	9.77	999
32	10.6	0.227	285	5.7	2.27	26.55	25.04	394.35	9.77	999
33	10.8	0.218	282	6.13	2.54	26.57	25.05	397.5	0.78	999
34	10.8	0.218	281	6.13	2.54	26.57	25.04	397.45	0.77	999
35	10.9	0.217	281	6.13	2.54	26.57	25.06	397.7	0.76	1000
36	10.9	0.213	301	6.06	2.56	26.57	24.99	420.82	0	1000
37	10.8	0.212	300	6.06	2.57	26.58	25.04	420.21	0	1000
38	10.9	0.212	299	6.06	2.57	26.6	25.04	420.04	0	1000
Platycarya longipes 2
39	12.1	0.247	291	1.18	0.43	25.83	24.98	393.27	78.64	999
40	11.7	0.244	294	1.17	0.431	25.83	24.98	393.34	78.69	999
41	11.9	0.247	295	1.18	0.429	25.82	24.98	395.1	78.75	999
42	11.5	0.262	285	1.78	0.613	26.09	25.03	379.73	70.6	1001
43	11.6	0.262	285	1.77	0.612	26.09	25.03	379.87	70.65	1000
44	11.6	0.265	286	1.78	0.607	26.1	25.01	380.03	70.65	1001
45	11.8	0.297	295	2.84	0.874	26.18	25.07	385.35	59.68	1000
46	11.6	0.296	296	2.83	0.877	26.18	25.08	385.16	59.69	1000
47	11.6	0.298	297	2.85	0.877	26.17	25.09	385.06	59.74	999
48	10.9	0.293	306	3.23	1.01	26.28	25.02	391.68	53.93	1000
49	11.2	0.29	303	3.22	1.02	26.28	25.05	391.5	53.93	1000
50	11.4	0.293	302	3.23	1.01	26.29	25.02	391.21	53.92	1000
51	11.1	0.297	292	3.8	1.18	26.42	25.04	379.93	47.09	1000
52	11.1	0.294	292	3.79	1.18	26.43	25.06	379.64	47.09	1000
53	11.2	0.294	291	3.78	1.18	26.44	25.06	379.59	47.11	999
54	11.7	0.294	290	5.12	1.6	26.58	25	385.79	30.49	999
55	11.7	0.294	290	5.11	1.6	26.59	24.99	385.92	30.48	999
56	11.6	0.293	291	5.11	1.6	26.6	24.99	385.94	30.46	999
57	11.8	0.289	290	5.43	1.72	26.64	25.01	387.96	25.98	999
58	11.8	0.288	289	5.42	1.73	26.64	25.02	388.11	25.97	999
59	11.7	0.288	290	5.42	1.73	26.64	25.03	388.21	25.95	999
60	14.5	0.279	288	6.74	2.22	27.07	25.02	413.38	7.73	999
61	13.7	0.278	295	6.74	2.22	27.06	25.03	414.23	7.73	1000
62	12.9	0.277	301	6.73	2.23	27.07	25.05	415.02	7.72	999
63	10.4	0.269	297	7.2	2.46	27.23	25.09	394.97	0.21	1001
64	10.7	0.268	294	7.2	2.46	27.23	25.1	394.62	0.2	1001
65	11	0.267	291	7.18	2.46	27.23	25.09	394.43	0.19	1001
66	11.8	0.264	285	7.15	2.48	27.15	25.16	394.79	0.14	1000
67	11.9	0.264	284	7.15	2.47	27.15	25.14	395.23	0.13	1000
68	12	0.264	284	7.15	2.47	27.15	25.14	395.65	0.12	1000
69	11.5	0.261	290	7.09	2.48	26.99	25.13	398.48	0.05	1000
70	11.3	0.262	291	7.09	2.47	26.96	25.1	398.17	0.05	1000
71	11.3	0.261	291	7.09	2.48	26.94	25.11	397.76	0.04	1001
Platycarya longipes 3
72	11.9	0.306	295	1.37	0.408	25.79	25.1	379.98	79.65	1001
73	11.1	0.311	301	1.38	0.406	25.8	25.09	379.53	79.63	1000
74	11	0.309	301	1.37	0.405	25.79	25.09	379.34	79.7	1000
75	10.3	0.454	313	3.04	0.644	25.81	25.07	371.77	67.29	1000
76	10.4	0.444	312	3.02	0.651	25.82	25.06	371.85	67.05	1000
77	10.4	0.439	311	3.01	0.654	25.81	25.05	371.84	67	1000
78	10.5	0.429	310	2.98	0.663	25.82	25.07	372	66.88	1000
79	10.3	0.396	306	3.75	0.894	26.06	25.08	372.47	56.84	1000
80	10.3	0.389	305	3.71	0.899	26.06	25.07	372.24	56.83	1000
81	10.4	0.39	305	3.71	0.897	26.04	25.07	372.42	56.94	1000
82	10.2	0.383	306	4.19	1.03	25.98	25.04	374.39	51.58	999
83	10.3	0.378	306	4.17	1.04	25.99	25.05	374.83	51.37	999
84	10.4	0.384	306	4.23	1.04	25.97	25.06	375.38	51.36	999
85	10.4	0.374	306	4.6	1.16	25.99	25.03	376.91	46.44	999
86	10.5	0.374	305	4.6	1.16	25.99	25.02	377.32	46.41	999
87	10.5	0.368	305	4.56	1.16	25.99	25.03	377.8	46.37	999
88	10.3	0.358	304	5.1	1.33	26.14	25.08	377.75	39.67	1001
89	10.5	0.358	303	5.09	1.33	26.13	25.05	378.26	39.7	1000
90	10.6	0.359	303	5.09	1.33	26.12	25.05	378.98	39.68	1000
91	9.47	0.363	310	6.37	1.65	26.13	24.96	381.18	25.91	999
92	9.48	0.358	309	6.33	1.66	26.17	24.99	380.44	25.83	999
93	9.6	0.355	307	6.3	1.66	26.22	25	379.74	25.71	999
94	10.2	0.345	302	7.24	1.96	26.31	24.97	382.3	13.87	999
95	10.5	0.341	301	7.21	1.97	26.37	24.99	383.77	13.8	999
96	10.5	0.338	302	7.16	1.98	26.39	25.01	385.45	13.77	999
97	10.3	0.318	300	7.73	2.26	26.45	25.06	386.75	4.25	1001
98	10.1	0.318	301	7.72	2.26	26.45	25.05	387.06	4.25	1000
99	9.52	0.314	305	7.69	2.27	26.47	25.08	387.32	4.2	1001
100	9.96	0.302	299	7.78	2.38	26.38	25.01	386.68	0.16	1001
101	9.97	0.302	299	7.77	2.38	26.36	25	386.68	0.15	1001
102	9.96	0.302	299	7.77	2.38	26.36	25	386.64	0.14	1001
Ligustrum lucidum 1
103	8.14	0.249	302	0.862	0.311	25.68	25.21	370.18	85.3	1000
104	8.2	0.252	302	0.87	0.311	25.67	25.21	369.9	85.34	1000
105	8.3	0.255	301	0.89	0.314	25.67	25.23	369.78	85.27	1000
106	8.29	0.35	313	2.67	0.71	25.49	25.03	370.32	67.53	1000
107	8.95	0.161	262	0.807	0.437	25.36	25.04	368.44	82.2	999
108	8.95	0.165	264	0.816	0.432	25.35	25.03	368.69	82.32	1000
109	8.97	0.169	266	0.826	0.429	25.35	25.04	368.92	82.42	999
110	8.75	0.179	273	0.863	0.423	25.35	25.04	368.93	82.46	999
111	8.32	0.209	286	0.95	0.403	25.33	24.99	366.91	82.62	999
112	8.44	0.21	285	0.946	0.4	25.32	24.99	366.58	82.77	999
113	8.32	0.326	309	2.94	0.835	25.69	24.99	370.13	61.85	1000
114	8.42	0.322	308	2.93	0.839	25.69	24.99	370.51	61.77	999
115	8.43	0.32	308	2.93	0.843	25.7	24.99	370.8	61.63	1000
116	8.17	0.289	306	3.29	1.04	25.72	25.03	373.31	54.74	1000
117	8.23	0.286	306	3.25	1.04	25.75	25.01	373.53	54.67	1001
118	8.14	0.282	306	3.24	1.05	25.72	25.04	373.56	54.77	1000
119	8.18	0.28	305	3.22	1.05	25.73	25.03	373.95	54.71	1000
120	8.19	0.264	304	3.53	1.21	25.75	25	376.3	48.49	1000
121	8.15	0.258	303	3.49	1.22	25.75	25.02	376.57	48.45	1000
122	8.13	0.255	302	3.47	1.23	25.75	25.04	376.54	48.41	1001
123	8.22	0.252	301	3.45	1.24	25.74	25.06	376.82	48.4	1001
124	6.98	0.15	277	2.73	1.59	25.65	25.17	374.34	40.73	999
125	6.99	0.148	276	2.7	1.6	25.65	25.18	374.18	40.77	999
126	6.97	0.146	275	2.66	1.6	25.65	25.18	374.03	40.83	999
127	6.99	0.144	273	2.62	1.6	25.65	25.17	373.98	40.89	999
128	6.54	0.115	260	2.78	2.1	25.53	25.18	375.86	25.28	999
129	6.4	0.107	256	2.62	2.12	25.5	25.17	376.33	25.28	1000
130	6.61	0.103	250	2.54	2.13	25.44	25.16	377.14	25.3	999
131	5.59	0.0722	235	2.29	2.73	25.24	25.06	384.95	7.13	999
132	5.66	0.0709	231	2.26	2.73	25.23	25.06	385.31	7.13	1000
133	5.72	0.0692	227	2.21	2.74	25.21	25.05	385.94	7.12	999
134	5.56	0.0683	230	2.18	2.74	25.22	25.06	386.12	7.11	1000
135	4.09	0.049	228	1.72	3	25.29	25.03	386.2	0.19	1000
136	4.05	0.0485	227	1.71	3	25.29	25.01	385.71	0.18	1000
137	4.19	0.048	221	1.69	3	25.24	24.98	385.52	0.17	1000
138	4.21	0.0477	219	1.68	3	25.22	24.97	385.45	0.17	1000
Ligustrum lucidum 2
139	16.6	0.318	253	1.47	0.425	25.5	25.25	367.67	81.1	999
140	19.7	0.333	249	1.51	0.419	25.48	25.23	379.97	81.11	1000
141	17.9	0.339	264	1.52	0.413	25.47	25.2	381.29	81.18	1000
142	15.6	0.366	281	1.52	0.387	25.43	25.11	378.54	81.62	1000
143	16	0.373	280	1.52	0.38	25.41	25.07	378.12	81.71	1000
144	16.6	0.369	276	1.51	0.383	25.44	25.09	378.58	81.64	1000
145	16.9	0.375	276	1.51	0.377	25.45	25.07	379.11	81.63	1001
146	16	0.509	289	3.41	0.654	25.64	25	371.16	66.14	1001
147	15.9	0.521	290	3.52	0.661	25.66	25.02	371.2	65.71	1000
148	15.8	0.526	291	3.6	0.671	25.65	25.04	371.21	65.31	1000
149	15.9	0.463	285	4.21	0.875	25.7	25	373.68	56.86	1000
150	15.8	0.458	285	4.21	0.885	25.71	25.05	373.47	56.8	999
151	15.9	0.459	284	4.22	0.884	25.7	25.04	373.63	56.78	999
152	15.5	0.437	281	5.44	1.19	25.86	25.06	373.21	43.56	999
153	15.4	0.435	281	5.42	1.19	25.86	25.07	373.06	43.53	999
154	15.5	0.435	281	5.41	1.19	25.88	25.05	372.97	43.51	999
155	15.6	0.416	277	6.32	1.45	25.87	25.03	373.96	32.92	999
156	15.4	0.416	277	6.35	1.45	25.87	25.04	373.93	32.76	999
157	15.6	0.412	276	6.32	1.46	25.87	25.05	374.36	32.69	999
158	15.2	0.385	274	6.97	1.71	25.99	25	376.6	22.67	999
159	15.3	0.381	273	6.95	1.72	26	25.04	376.69	22.67	999
160	15.3	0.378	273	6.92	1.73	26.01	25.05	376.57	22.68	999
161	14.9	0.313	265	7.54	2.23	25.91	25.01	382.65	5.44	1000
162	14.7	0.311	266	7.51	2.24	25.91	25	382.5	5.44	1000
163	14.9	0.31	264	7.49	2.24	25.9	25	382.75	5.45	1000
164	14.9	0.31	264	7.48	2.24	25.9	24.99	382.87	5.45	1000
165	13.9	0.253	252	6.92	2.49	26	25.1	381.03	0.16	1001
166	13.9	0.252	252	6.89	2.49	25.99	25.09	380.84	0.16	1000
167	13.8	0.25	252	6.86	2.49	25.95	25.09	380.77	0.15	1001
Ligustrum lucidum 3
168	12.3	0.188	239	0.785	0.367	25.07	24.94	366.73	85.3	1001
169	12.2	0.198	245	0.818	0.366	25.15	24.96	366.98	84.98	1001
170	12.1	0.197	247	0.812	0.364	25.17	24.95	366.97	84.89	1001
171	11.3	0.226	264	1.74	0.685	25.27	25.1	367.35	72.42	1000
172	11.2	0.226	264	1.72	0.681	25.28	25.08	367.4	72.44	1000
173	11.4	0.224	263	1.71	0.682	25.28	25.09	367.62	72.57	999
174	11	0.237	269	2.4	0.91	25.26	25	368.35	62.88	999
175	11.1	0.234	268	2.38	0.915	25.27	25.03	368.58	62.91	999
176	11.1	0.232	268	2.38	0.916	25.26	25.03	368.72	62.95	999
177	10	0.192	259	2.5	1.15	25.28	25.1	367.42	55.47	999
178	9.96	0.194	260	2.51	1.15	25.29	25.07	367.29	55.41	999
179	10.1	0.194	260	2.52	1.15	25.26	25.06	367.32	55.41	999
180	8.72	0.121	234	2.18	1.56	25.25	25.05	373.01	43.72	1000
181	8.67	0.12	233	2.16	1.56	25.24	25.06	372.75	43.82	1000
182	8.69	0.119	231	2.14	1.56	25.25	25.07	372.71	43.88	1000
183	7.05	0.0763	204	1.68	1.89	25.04	25.13	374.55	36.06	1000
184	7.02	0.0747	201	1.65	1.89	25.03	25.14	374.66	36.1	1000
185	6.99	0.0732	199	1.62	1.89	25.03	25.14	374.73	36.17	1000
186	5.98	0.067	212	1.76	2.25	24.92	25.13	378.09	24.57	1000
187	6.1	0.0642	203	1.7	2.26	24.93	25.14	378.45	24.59	999
188	5.99	0.0619	201	1.64	2.26	24.92	25.13	378.68	24.64	1000
189	4.45	0.0429	191	1.29	2.55	24.75	25.05	378.75	16.31	999
190	4.37	0.0426	193	1.27	2.54	24.74	25.02	378.64	16.31	1000
191	4.4	0.0416	188	1.25	2.55	24.75	25.04	378.56	16.26	1000
192	3.69	0.0343	186	1.19	2.93	24.77	24.94	381.19	3.63	1001
193	3.64	0.0336	186	1.17	2.95	24.81	25	381.35	3.62	1001
194	3.44	0.0323	189	1.12	2.95	24.8	24.99	381.27	3.6	1001
195	3.12	0.0291	186	1.05	3.07	24.94	25.03	379.97	0.21	1000
196	3.16	0.0289	183	1.05	3.07	24.96	25.03	379.91	0.2	1000
197	3.16	0.0286	181	1.04	3.08	24.94	25.06	379.81	0.19	1001
Itea chinensis 1
198	2.24	0.0396	266	0.249	0.527	24.68	25	363.21	84.21	999
199	2.4	0.0428	267	0.269	0.527	24.72	24.99	363.65	83.93	999
200	2.25	0.0537	290	0.34	0.533	24.71	25.02	363.81	83.69	999
201	1.88	0.0605	307	0.648	0.905	24.53	25.02	365.64	71.63	1000
202	1.87	0.0603	307	0.65	0.911	24.52	25.04	365.72	71.58	999
203	1.91	0.0593	305	0.633	0.902	24.52	24.99	366.06	71.61	999
204	1.25	0.0604	325	0.858	1.2	24.58	24.96	369.2	60.73	1000
205	1.34	0.0589	322	0.834	1.2	24.57	24.93	368.9	60.79	1000
206	1.36	0.0583	321	0.825	1.2	24.58	24.92	368.76	60.79	1000
207	1.49	0.0616	318	1.07	1.47	24.8	24.97	369.38	50.77	1001
208	1.45	0.0598	318	1.04	1.48	24.81	25	369.41	50.7	1000
209	1.47	0.0589	317	1.03	1.48	24.82	25	369.44	50.66	1000
210	1.39	0.0626	323	1.36	1.85	24.84	24.98	373.92	37.71	1000
211	1.52	0.0622	319	1.35	1.85	24.83	24.95	374	37.65	999
212	1.46	0.0618	321	1.35	1.85	24.82	24.95	374.06	37.52	1000
213	1.14	0.0552	324	1.58	2.43	24.84	24.95	376.11	18.31	1000
214	1.18	0.0547	323	1.56	2.44	24.82	24.96	376.11	18.31	1000
215	1.12	0.0543	324	1.56	2.44	24.83	24.96	376.07	18.29	1000
216	1.29	0.0504	316	1.68	2.85	24.83	24.98	379.2	4.98	1000
217	1.24	0.0501	318	1.67	2.85	24.84	24.99	379.29	4.98	1000
218	1.16	0.0496	320	1.66	2.85	24.85	24.97	379.27	4.97	1000
219	1.01	0.047	323	1.66	3.01	24.86	25.06	379.98	0.34	1000
220	1.02	0.0465	322	1.65	3.02	24.87	25.08	380.06	0.33	999
221	1.18	0.0462	316	1.64	3.02	24.87	25.1	380.11	0.31	999
Itea chinensis 2
222	6.25	0.146	282	0.862	0.514	24.65	25.02	365.13	82.99	1001
223	6.2	0.147	283	0.852	0.505	24.61	24.96	365.01	83.13	1000
224	6.31	0.144	281	0.852	0.512	24.59	25	364.96	83.21	1000
225	5.13	0.112	280	1.07	0.821	24.68	25.03	367.63	72.37	999
226	5.04	0.106	277	1.03	0.831	24.67	25.07	367.47	72.46	999
227	4.98	0.101	275	0.971	0.826	24.64	25.04	367.47	72.75	999
228	4.48	0.105	285	1.33	1.09	24.57	24.99	368.26	63.25	1001
229	4.38	0.0998	283	1.27	1.09	24.55	25.01	368.04	63.51	1001
230	4.37	0.0981	282	1.24	1.09	24.55	25	367.98	63.65	1001
231	3.95	0.0895	284	1.5	1.43	24.54	25	370.98	51.54	999
232	4.01	0.0886	282	1.49	1.44	24.54	25	370.79	51.52	999
233	4.05	0.0879	281	1.47	1.43	24.54	24.98	370.88	51.54	999
234	3.8	0.0773	276	1.48	1.64	24.57	24.99	371.4	44.87	999
235	3.73	0.0775	277	1.49	1.64	24.58	24.99	371.39	44.77	999
236	3.7	0.0776	278	1.49	1.64	24.56	25	371.5	44.77	999
237	3.03	0.0681	283	1.71	2.15	24.49	25.06	372.97	28.29	999
238	3.08	0.0674	281	1.7	2.15	24.48	25.05	373.13	28.28	999
239	3.13	0.0669	279	1.69	2.16	24.48	25.1	373.21	28.27	999
240	2.51	0.0596	290	1.8	2.57	24.44	25.06	378.25	14.23	1000
241	2.52	0.0592	289	1.78	2.57	24.45	25.05	378.3	14.23	999
242	2.49	0.0592	290	1.77	2.56	24.46	24.98	378.33	14.2	1000
243	2.06	0.0506	292	1.7	2.86	24.59	25.09	379.6	5.33	999
244	2.15	0.0499	288	1.67	2.86	24.59	25.07	379.76	5.38	999
245	2.14	0.0495	288	1.66	2.86	24.58	25.08	379.97	5.41	999
246	2.13	0.0492	288	1.65	2.86	24.57	25.09	380.05	5.43	999
247	1.67	0.0474	303	1.67	3	24.35	25.02	382.67	0.35	999
248	1.64	0.0471	304	1.66	3	24.35	25.01	382.65	0.34	999
249	1.52	0.0467	307	1.65	3.01	24.34	25.03	382.22	0.33	999
Itea chinensis 3
250	3.62	0.0291	158	0.181	0.518	24.32	24.98	365.76	86.47	999
251	3.66	0.0276	144	0.171	0.518	24.3	24.99	365.77	86.65	1000
252	3.77	0.0264	128	0.162	0.513	24.31	24.97	365.91	86.67	1000
253	2.73	0.066	292	0.685	0.879	24.32	24.98	368.82	73.01	999
254	2.71	0.0682	295	0.705	0.876	24.31	24.97	368.65	72.99	1000
255	2.6	0.0713	300	0.73	0.869	24.3	24.93	368.37	72.91	999
256	2.38	0.0835	311	1.08	1.11	24.47	25.04	368.27	63.96	999
257	2.44	0.0854	311	1.11	1.11	24.43	25	368.3	63.86	999
258	2.35	0.0852	312	1.12	1.12	24.46	25.03	368.35	63.41	1000
259	2.44	0.0838	310	1.11	1.13	24.42	25.02	368.43	63.4	999
260	2.36	0.0819	311	1.09	1.14	24.43	25.03	368.4	63.13	999
261	2.34	0.0825	311	1.11	1.15	24.45	25.06	368.44	62.75	999
262	2.42	0.0796	308	1.07	1.15	24.44	24.97	368.64	62.35	998
263	2.21	0.0767	311	1.24	1.37	24.47	25.04	370.38	54.84	1000
264	2.22	0.0715	307	1.16	1.38	24.44	25.06	370.37	55.12	1000
265	2.12	0.0673	307	1.09	1.37	24.44	25.03	370.41	55.36	1000
266	2.24	0.0606	299	1.1	1.53	24.24	25.01	372.21	50.59	1000
267	2.18	0.0596	300	1.08	1.53	24.24	25	372.33	50.74	1000
268	2.35	0.0588	295	1.06	1.53	24.24	25.02	372.71	50.83	1000
269	1.88	0.0602	311	1.32	1.86	24.32	25.03	376.53	39.11	1000
270	1.89	0.0587	309	1.29	1.86	24.34	25.03	376.39	39	1000
271	1.8	0.0586	311	1.29	1.86	24.32	25.03	376.13	38.97	1001
272	1.97	0.0583	305	1.59	2.32	24.33	25.01	378.5	22.92	1000
273	2.16	0.0569	299	1.55	2.32	24.29	24.99	379.37	23.05	999
274	2.14	0.0563	300	1.54	2.32	24.25	25.02	379.91	23.13	999
275	1.01	0.0502	325	1.64	2.79	24.31	25.06	377.91	7.62	999
276	1.1	0.0498	321	1.63	2.79	24.28	25.07	377.42	7.65	1000
277	1.11	0.0498	320	1.63	2.79	24.27	25.04	377.27	7.66	999
278	0.952	0.0469	325	1.65	3	24.21	25.01	380.01	0.33	1000
279	0.927	0.0467	325	1.64	3	24.24	25	379.65	0.33	1001
280	0.868	0.0464	327	1.64	3	24.19	25	379.19	0.33	1000
281	0.761	0.0463	330	1.63	3	24.17	24.98	378.65	0.32	1000
Lithocarpus glabra 1
282	5.57	0.0512	176	0.315	0.517	24.36	24.99	362.35	85.95	1000
283	5.47	0.0438	150	0.274	0.525	24.34	25.06	362.13	86.32	1000
284	5.38	0.0413	142	0.254	0.513	24.38	25.01	362.2	86.27	1000
285	5.36	0.0421	147	0.257	0.511	24.38	25.02	362.03	86.35	1000
286	4.86	0.0972	272	0.84	0.739	24.36	25.03	364.91	77.22	1000
287	4.72	0.0965	274	0.828	0.733	24.39	25	364.88	77.14	999
288	4.69	0.0982	276	0.847	0.737	24.35	25.02	364.88	77.22	999
289	4.46	0.114	290	1.34	1.01	24.34	24.96	366.82	66.32	999
290	4.32	0.113	291	1.33	1.01	24.39	24.96	366.69	66.09	999
291	4.43	0.111	289	1.3	1.01	24.38	24.92	366.59	66.15	1000
292	4.79	0.115	286	1.82	1.37	24.48	25.01	370.41	52.82	999
293	4.68	0.111	286	1.78	1.37	24.52	25	370.49	52.67	999
294	4.77	0.111	284	1.78	1.38	24.48	25.01	370.63	52.65	999
295	4.79	0.101	279	2.09	1.78	24.3	24.95	374.38	38.72	999
296	4.85	0.0973	275	2.01	1.78	24.33	24.96	374.48	38.89	999
297	4.94	0.0946	271	1.96	1.78	24.33	24.94	374.52	39.12	999
298	4.9	0.0943	271	1.96	1.78	24.36	24.99	374.66	39.16	999
299	4.23	0.0884	282	2.43	2.36	24.49	24.99	381.18	18.47	1000
300	4.29	0.0881	280	2.42	2.36	24.48	24.99	381	18.48	1000
301	4.25	0.0877	280	2.41	2.37	24.53	25.02	380.67	18.44	1000
302	4.15	0.0832	273	2.69	2.78	24.56	25.01	378.31	4.04	1000
303	4.17	0.0823	272	2.67	2.79	24.53	25.05	377.96	4.04	1000
304	4.17	0.082	271	2.65	2.79	24.54	25.02	377.84	4.04	1000
305	4.32	0.0759	260	2.57	2.91	24.39	25.01	377.06	0.43	998
306	4.43	0.075	257	2.54	2.91	24.41	25.03	377.56	0.41	1000
307	4.46	0.0746	256	2.53	2.91	24.4	25.02	377.75	0.4	1000
Lithocarpus glabra 2
308	4.23	0.0448	203	0.347	0.65	24.46	25.04	365.41	81.26	999
309	4.36	0.0457	202	0.351	0.645	24.4	25.02	365.24	81.59	998
310	4.36	0.0473	206	0.361	0.641	24.41	25.02	364.88	81.6	1000
311	4.55	0.114	286	1.19	0.9	24.41	24.96	364.23	70.14	1000
312	4.78	0.112	283	1.17	0.892	24.43	24.91	364.68	70.07	999
313	4.66	0.116	286	1.19	0.884	24.38	24.86	364.63	70.14	999
314	4.53	0.116	289	1.2	0.89	24.45	24.88	364.77	69.75	1000
315	5.25	0.129	288	1.64	1.11	24.34	24.9	369.62	61.77	1000
316	5.11	0.13	290	1.66	1.11	24.36	24.88	369.51	61.56	1000
317	4.96	0.13	292	1.66	1.1	24.34	24.84	369.09	61.48	999
318	5.03	0.126	289	1.63	1.12	24.31	24.9	368.93	61.63	1000
319	5.63	0.137	283	2.03	1.29	24.38	24.87	367.45	54.32	1000
320	5.64	0.137	283	2.02	1.29	24.39	24.87	367.32	54.32	1000
321	5.83	0.136	280	2.02	1.3	24.37	24.91	367.26	54.37	999
322	5.74	0.135	280	2.01	1.3	24.43	24.94	367.13	54.24	1000
323	6.39	0.137	273	2.49	1.59	24.66	24.98	369.62	42.97	999
324	6.43	0.137	273	2.5	1.59	24.63	24.99	369.66	43.07	1000
325	6.54	0.137	272	2.51	1.59	24.64	25.01	369.78	43.12	999
326	6.57	0.137	271	2.49	1.59	24.6	25	369.91	43.29	1000
327	6.51	0.142	277	3.54	2.17	24.77	25.06	376.49	21.03	999
328	6.61	0.142	276	3.54	2.18	24.74	25.07	376.62	20.99	999
329	6.63	0.142	276	3.54	2.18	24.76	25.06	376.8	20.89	999
330	7.06	0.137	268	4.08	2.61	24.78	25.05	379.83	5.27	999
331	6.9	0.137	270	4.07	2.61	24.79	25.04	379.67	5.25	999
332	6.91	0.136	269	4.06	2.61	24.77	25.05	379.8	5.26	999
333	6.87	0.136	270	4.05	2.61	24.8	25.03	379.76	5.25	999
334	6.66	0.131	267	4.12	2.75	24.81	24.99	377.31	0.43	1000
335	6.71	0.13	265	4.11	2.76	24.77	25.04	377.31	0.43	999
336	6.89	0.13	263	4.1	2.75	24.79	25.03	377.42	0.42	1000
337	6.73	0.169	287	1.13	0.584	24.05	25.03	365.78	82.87	1001
Lithocarpus glabra 3
338	6.69	0.16	284	1.09	0.594	24.05	24.98	365.97	82.33	999
339	6.72	0.148	278	1.05	0.615	24.06	25.07	366.09	82.32	1000
340	6.66	0.146	278	1.04	0.615	24.11	25.07	366.11	82.1	1000
341	5.57	0.115	274	1.18	0.884	24.15	25.04	367.48	72.3	1000
342	5.56	0.112	273	1.15	0.884	24.12	25.05	367.3	72.62	1000
343	5.64	0.116	274	1.18	0.878	24.1	25.03	367.34	72.69	999
344	5.65	0.154	294	1.89	1.07	24.23	25.02	369.36	63.35	1000
345	5.57	0.145	291	1.82	1.09	24.27	25.04	369.41	63.01	999
346	5.68	0.143	289	1.8	1.09	24.26	25.02	369.49	62.79	1000
347	5.67	0.147	291	1.85	1.1	24.33	25.01	369.83	62.08	1000
348	5.63	0.141	289	1.85	1.14	24.33	25.06	370.03	61.07	1000
349	5.67	0.135	286	1.79	1.15	24.36	25.05	370.06	60.89	1000
350	5.49	0.133	287	1.77	1.15	24.5	25.06	369.95	60.29	1000
351	5.18	0.102	276	1.75	1.47	24.29	24.96	375.8	50.15	1000
352	4.94	0.103	280	1.76	1.48	24.27	25	375.44	50.15	1000
353	4.98	0.103	280	1.77	1.47	24.28	24.97	374.89	49.94	1000
354	5.16	0.101	274	1.72	1.47	24.31	24.95	374.87	50	1000
355	8.74	0.0772	167	1.84	2.03	24.43	25.08	373.81	31.81	1000
356	8.78	0.0767	165	1.81	2.02	24.41	25.03	373.62	31.99	1000
357	8.62	0.0755	165	1.78	2.02	24.38	25.03	373.38	32.2	999
358	10.4	0.0671	119	1.94	2.48	24.3	25.04	396.12	16.88	1000
359	10.4	0.0666	118	1.93	2.47	24.34	25.01	398.57	16.87	1000
360	10.4	0.0662	119	1.92	2.47	24.39	25.02	400.54	16.86	1000
361	7.27	0.0607	166	2.03	2.86	24.39	25.02	385.79	3.85	1001
362	7.25	0.0604	165	2.02	2.86	24.39	25	385.3	3.84	1001
363	7.3	0.0602	163	2.01	2.86	24.39	25.01	384.85	3.83	1001
364	7.34	0.0596	160	2	2.86	24.41	25.03	384.26	3.82	1001
365	7.7	0.0536	129	1.87	2.98	24.5	25	387.02	0.38	1001
366	7.58	0.0533	131	1.86	2.99	24.53	25.04	386.89	0.38	1001
367	7.29	0.0529	138	1.85	2.99	24.52	25.04	386.36	0.38	999
368	7.26	0.0527	138	1.84	2.99	24.54	25.03	385.97	0.37	999
Carpinus pubescens 1
1	9.03	0.232	304	1.25	0.48	25.87	24.94	385.29	76.58	1000
2	8.84	0.234	306	1.26	0.481	25.89	24.95	384.9	76.5	1000
3	8.52	0.24	309	1.29	0.479	25.94	24.96	383.57	76.28	1000
4	9.83	0.248	295	1.74	0.632	26.02	25.07	379.84	70.74	1000
5	9.9	0.251	296	1.75	0.626	26.04	25.06	380.19	70.72	1000
6	10	0.253	296	1.76	0.626	25.99	25.07	380.68	70.97	999
7	9.87	0.303	307	2.86	0.862	26.06	25.01	382.76	60.07	1000
8	9.96	0.304	307	2.87	0.864	26.14	25.02	382.86	59.8	999
9	9.82	0.306	308	2.88	0.863	26.12	25.02	382.43	59.83	999
10	9.77	0.304	308	2.88	0.865	26.15	25.03	382.18	59.71	999
11	10.3	0.301	306	3.55	1.08	26.14	24.96	386.65	51.01	1000
12	10.2	0.3	306	3.55	1.09	26.13	24.97	386.59	50.97	1000
13	10	0.299	307	3.55	1.08	26.14	24.96	386.31	50.94	1000
14	10.5	0.293	305	4.73	1.48	26.29	24.97	391.45	35.61	1000
15	10.3	0.289	305	4.69	1.49	26.23	24.99	391.04	35.66	1000
16	10	0.286	306	4.67	1.49	26.25	25	390.57	35.58	1000
17	10.2	0.258	298	5.09	1.79	26.3	25.02	391.92	25.68	1000
18	10.2	0.258	298	5.08	1.79	26.32	25.01	391.9	25.64	1001
19	9.99	0.258	299	5.08	1.78	26.38	25	391.82	25.55	1000
20	9.91	0.246	294	5.88	2.17	26.62	24.97	392.11	11.61	1001
21	9.84	0.243	294	5.85	2.18	26.53	25	391.72	11.65	1000
22	9.95	0.242	293	5.83	2.18	26.54	24.99	391.8	11.63	1001
23	9.9	0.24	293	5.81	2.19	26.56	25.02	391.74	11.6	1000
24	9.38	0.212	284	5.77	2.45	26.57	25.09	388.72	4.73	1000
25	9.46	0.211	283	5.75	2.45	26.59	25.09	388.81	4.72	1000
26	9.68	0.21	281	5.74	2.45	26.49	25.08	388.84	4.74	1000
27	9.43	0.185	274	5.47	2.63	26.38	25.11	390.24	0.33	1000
28	9.46	0.183	273	5.4	2.63	26.35	25.07	390.46	0.31	1000
29	9.38	0.182	274	5.38	2.64	26.36	25.08	390.64	0.31	1001
Carpinus pubescens 2
30	6.22	0.229	319	1.32	0.514	25.85	24.99	376.44	75.74	1000
31	6.24	0.228	318	1.3	0.508	25.83	24.95	376.34	75.85	1000
32	6.17	0.23	319	1.32	0.512	25.93	24.99	376.38	75.45	999
33	6.31	0.313	330	2.43	0.714	26.01	25.06	378.64	66.19	1000
34	6.46	0.304	328	2.4	0.723	25.99	25.06	378.8	66.07	1000
35	6.47	0.294	327	2.37	0.735	26.03	25.05	378.9	65.64	1000
36	6.48	0.284	325	2.34	0.749	26	25.07	378.92	65.57	1000
37	6.78	0.26	325	2.83	0.985	26.09	25.04	386.5	56.59	998
38	6.57	0.257	327	2.82	0.993	26.11	25.06	386.47	56.43	1000
39	6.51	0.254	327	2.8	0.995	26.1	25.04	386.62	56.36	1000
40	6.54	0.223	320	3.14	1.26	26.22	25.05	387.69	47.16	1000
41	6.5	0.222	320	3.13	1.26	26.23	25.02	388	47.11	1000
42	6.43	0.22	321	3.12	1.26	26.28	25.04	388.2	46.95	1000
43	6.25	0.215	315	3.64	1.51	26.23	25.07	383.15	38.45	999
44	6.2	0.214	315	3.64	1.52	26.26	25.09	383.06	38.4	999
45	6.25	0.214	314	3.62	1.51	26.28	25.07	383.12	38.36	999
46	6.38	0.21	311	4.21	1.79	26.19	24.98	384.45	28.15	1000
47	6.53	0.209	310	4.19	1.8	26.17	24.99	384.75	28.18	999
48	6.5	0.208	310	4.19	1.8	26.19	25.01	384.86	28.15	999
49	6.49	0.207	310	4.18	1.8	26.16	25	385.02	28.19	999
50	6.35	0.204	310	4.91	2.15	26.3	25.02	387.32	15.49	1000
51	6.36	0.206	311	4.94	2.15	26.29	24.99	387.5	15.49	999
52	6.4	0.203	310	4.9	2.15	26.27	25.01	387.79	15.51	999
53	6.5	0.202	309	4.87	2.16	26.37	25.01	388.09	15.42	999
54	6	0.194	312	5.26	2.42	26.44	24.93	390.12	6.04	1000
55	6.02	0.194	312	5.25	2.42	26.42	24.91	389.87	6.07	1000
56	6.04	0.194	311	5.25	2.42	26.48	24.92	389.63	6.07	1000
57	6.39	0.185	306	5.35	2.58	26.54	24.99	391.2	1.56	1001
58	6.36	0.184	306	5.35	2.58	26.58	25.02	391.41	1.58	1001
59	6.32	0.185	307	5.35	2.58	26.56	25	391.39	1.6	1001
Celtis sinensis 1
60	2.75	0.0528	296	0.351	0.56	25.76	25.12	388	78.39	999
61	2.42	0.0519	305	0.349	0.565	25.73	25.14	387.44	78.55	999
62	2.14	0.0515	313	0.341	0.557	25.75	25.1	386.66	78.45	1000
63	2.5	0.156	345	1.54	0.862	25.56	25.03	381.61	66.01	1000
64	2.55	0.155	344	1.55	0.873	25.6	25.04	381.35	65.56	1000
65	2.57	0.154	344	1.54	0.873	25.57	25.01	381.26	65.53	1000
66	2.89	0.129	332	1.8	1.21	25.67	25.05	382.07	54.3	999
67	3	0.125	330	1.75	1.22	25.58	25.03	382.21	54.41	999
68	2.96	0.12	329	1.71	1.23	25.57	25.02	382.31	54.26	999
69	2.95	0.127	328	2.26	1.55	25.68	25.01	382.2	42.53	1001
70	2.95	0.121	326	2.19	1.57	25.67	25.05	381.98	42.24	1000
71	2.9	0.118	326	2.15	1.58	25.68	25.03	381.85	41.92	1001
72	3.33	0.11	315	2.49	1.96	25.7	25.03	383.45	29.45	1001
73	3.47	0.107	311	2.43	1.97	25.68	25.02	383.47	29.36	1001
74	3.52	0.104	309	2.38	1.97	25.71	25.02	383.72	29.23	999
75	4.11	0.103	302	2.88	2.42	25.73	25	389.25	14.11	999
76	4.12	0.102	301	2.87	2.42	25.76	25.02	389.72	14.09	999
77	3.83	0.101	305	2.85	2.43	25.83	25.06	389.68	14.05	999
78	3.72	0.105	305	3.29	2.71	25.72	25.01	387.41	4.24	1000
79	3.91	0.104	301	3.24	2.71	25.74	25.03	387.35	4.24	1000
80	4.03	0.103	299	3.22	2.72	25.72	25.04	387.5	4.26	999
81	4.76	0.0987	285	3.16	2.77	25.76	24.99	389.12	2.57	1000
82	4.82	0.0989	284	3.16	2.76	25.79	24.96	389.55	2.59	1000
83	4.63	0.0988	288	3.15	2.76	25.77	24.96	389.59	2.64	1000
Carpinus pubescens 3
84	4.46	0.19	323	0.988	0.457	25.53	24.96	371.28	79.76	999
85	4.34	0.189	324	0.981	0.457	25.56	24.98	371.1	79.73	999
86	4.36	0.189	323	0.985	0.458	25.58	24.99	371	79.66	999
87	3.92	0.113	312	1.02	0.775	25.46	24.98	380.03	70.38	999
88	4.01	0.113	311	1.02	0.775	25.42	25	380.03	70.62	999
89	4.09	0.116	311	1.05	0.779	25.46	25.04	379.7	70.51	999
90	4.19	0.139	321	1.47	0.919	25.54	25.04	383.3	64.62	999
91	4.1	0.138	322	1.46	0.92	25.54	25.04	383.25	64.61	999
92	4.09	0.137	322	1.46	0.926	25.56	25.07	383.23	64.53	999
93	4.1	0.144	321	1.93	1.17	25.45	25.05	381.97	55.98	999
94	4.07	0.142	321	1.91	1.17	25.5	25.03	382.01	55.83	999
95	4.17	0.141	319	1.89	1.17	25.44	25.02	381.98	55.99	999
96	4.27	0.142	320	2.21	1.36	25.46	25	385.1	48.79	1000
97	4.32	0.142	319	2.21	1.36	25.45	24.98	385.19	48.77	1000
98	4.32	0.142	319	2.21	1.36	25.46	24.98	385.42	48.77	1000
99	3.72	0.139	316	2.42	1.51	25.47	25.04	376.33	43.86	999
100	3.72	0.139	316	2.42	1.51	25.47	25.06	376.28	43.86	999
101	3.68	0.137	316	2.4	1.52	25.47	25.06	376.12	43.73	999
102	4.52	0.12	305	2.77	2	25.43	25.07	387.01	28.03	1001
103	4.45	0.12	306	2.76	2	25.43	25.07	387.05	28.03	1001
104	4.45	0.12	306	2.76	2	25.42	25.07	387.14	28.03	1002
105	3.34	0.113	318	2.99	2.3	25.35	25.03	387.48	17.82	1000
106	3.06	0.111	321	2.96	2.3	25.33	25.01	386.57	17.88	1000
107	2.8	0.111	323	2.94	2.31	25.34	25.02	385.45	17.89	1000
108	3.72	0.108	304	3.21	2.59	25.38	25.03	383.75	8.31	1000
109	3.58	0.105	305	3.15	2.6	25.47	25.04	383.74	8.27	1000
110	3.67	0.103	302	3.08	2.6	25.43	25.04	383.74	8.53	1000
111	3.75	0.0989	302	3.02	2.64	25.3	25	387.73	7.21	1000
112	3.76	0.0985	302	3	2.64	25.31	25	387.93	7.26	1000
113	3.65	0.0986	304	3	2.63	25.32	24.98	387.81	7.29	1000
Lindera communis 1
114	5.35	0.203	317	1.3	0.563	26.13	25.4	372.55	75.41	999
115	5.1	0.193	317	1.24	0.564	25.97	25.36	372.43	76.03	999
116	5.18	0.186	315	1.2	0.566	25.87	25.34	372.5	76.48	999
117	5.41	0.161	306	1.06	0.574	25.77	25.33	372.54	77.04	999
118	5.43	0.156	304	1.03	0.574	25.78	25.34	372.72	77.09	1000
119	5.7	0.211	313	1.53	0.643	25.52	25.04	370.98	72.93	999
120	5.79	0.206	311	1.5	0.648	25.48	25.03	370.93	73.03	999
121	5.94	0.198	308	1.46	0.652	25.45	25.03	370.97	73.12	999
122	6.78	0.191	305	1.79	0.825	25.58	25.04	379.8	66.42	1000
123	6.76	0.19	306	1.77	0.818	25.58	25.01	379.97	66.45	1000
124	6.86	0.186	303	1.74	0.828	25.6	25.06	380.24	66.43	999
125	6.88	0.188	304	1.74	0.816	25.59	24.99	380.26	66.42	999
126	7.36	0.2	305	2.3	1.02	25.7	25.1	384.38	58.84	999
127	7.49	0.198	304	2.29	1.02	25.73	25.11	384.75	58.66	999
128	7.39	0.195	304	2.26	1.03	25.73	25.1	384.79	58.6	999
129	7.49	0.209	306	2.9	1.24	25.74	25.07	385.61	50.04	999
130	7.52	0.204	305	2.87	1.25	25.74	25.11	385.73	50.01	999
131	7.57	0.201	304	2.84	1.25	25.76	25.1	386	49.95	1000
132	7.71	0.199	302	2.81	1.25	25.8	25.08	386.35	49.81	999
133	7.35	0.192	295	3.06	1.41	25.57	25.05	378.41	44.72	1000
134	7.2	0.188	295	3.02	1.42	25.58	25.06	378.18	44.57	1000
135	7.37	0.182	291	2.95	1.43	25.54	25.05	377.88	44.67	999
136	7.76	0.189	287	3.44	1.61	25.61	25.01	377.87	37.01	1000
137	7.69	0.188	288	3.43	1.62	25.61	25	377.78	36.93	1000
138	7.49	0.185	289	3.41	1.63	25.62	25	377.77	36.63	1000
139	7.52	0.182	287	3.37	1.64	25.61	25.01	377.89	36.57	1000
140	7.48	0.169	283	3.55	1.85	25.76	25.03	379.53	29.41	1000
141	7.46	0.168	283	3.54	1.86	25.75	25.04	379.54	29.33	1000
142	7.46	0.168	283	3.54	1.86	25.75	25.04	379.54	29.33	1000
143	7.45	0.167	283	3.51	1.85	25.77	25.03	379.72	29.3	1000
144	7.06	0.158	281	3.83	2.12	25.74	25.1	379.58	20.69	1000
145	6.85	0.157	283	3.79	2.12	25.74	25.08	379.16	20.7	999
146	6.69	0.154	283	3.74	2.13	25.75	25.1	378.46	20.75	1000
147	6.9	0.14	272	3.62	2.26	25.63	25.07	377.94	17.17	1000
148	6.88	0.141	273	3.63	2.25	25.67	25.06	377.78	17.16	1000
149	6.81	0.141	274	3.63	2.25	25.61	25.02	377.51	17.28	1000
150	6.8	0.139	271	4.02	2.54	25.75	25.12	377.79	7.69	999
151	6.87	0.138	270	4.01	2.54	25.73	25.11	377.99	7.71	999
152	7.47	0.137	262	3.96	2.54	25.77	25.1	379.32	7.7	999
153	6.97	0.127	265	4.02	2.78	25.59	25.07	383.69	0.11	999
154	6.97	0.127	265	4.02	2.78	25.59	25.07	383.69	0.11	999
155	6.97	0.127	265	4.02	2.78	25.59	25.07	383.69	0.11	999
156	6.86	0.124	265	3.94	2.78	25.5	25.02	384.14	0.04	1000
157	6.58	0.123	269	3.93	2.78	25.53	25.03	383.84	0.03	1000
158	6.71	0.122	265	3.89	2.78	25.5	25.01	382.96	0	1000
159	6.67	0.121	265	3.87	2.78	25.48	25	382.76	0	1000
160	6.66	0.121	265	3.87	2.78	25.52	24.98	382.78	0	1000
Lindera communis 2
161	7.25	0.16	282	0.926	0.505	25.47	25	370.74	79	1000
162	7.29	0.158	281	0.918	0.506	25.49	25	370.87	78.89	999
163	7.22	0.166	285	0.973	0.511	25.47	25.03	370.78	78.8	1000
164	7.09	0.155	282	0.921	0.516	25.46	24.98	370.49	78.57	1000
165	7.08	0.154	281	0.922	0.522	25.48	25.01	370.46	78.5	1000
166	7.39	0.171	286	1.44	0.739	25.48	24.98	372.73	70.09	1000
167	7.37	0.17	286	1.44	0.739	25.45	24.98	372.72	70.21	1000
168	7.34	0.176	288	1.48	0.737	25.39	24.95	372.68	70.26	1000
169	7.74	0.202	294	2.09	0.919	25.52	24.99	374.68	62.5	1000
170	7.74	0.202	294	2.09	0.919	25.52	24.99	374.68	62.5	1000
171	7.87	0.196	291	2.05	0.928	25.58	25.02	375.19	62.28	1000
172	7.75	0.188	290	1.97	0.926	25.58	24.99	375.82	62.42	1000
173	7.72	0.182	289	1.93	0.931	25.59	25	376	62.46	1000
174	7.04	0.181	293	2.47	1.2	25.58	25.08	375.28	53.08	999
175	6.97	0.176	292	2.41	1.2	25.64	25.09	375.24	52.95	999
176	7.1	0.168	287	2.31	1.21	25.6	25.09	375.25	53.3	999
177	7.07	0.167	287	2.29	1.21	25.59	25.08	375.22	53.41	999
178	6.98	0.162	286	2.24	1.21	25.62	25.09	375.09	53.5	999
179	6.86	0.163	286	2.67	1.43	25.52	25.08	375.33	45.5	999
180	6.86	0.161	285	2.64	1.44	25.51	25.06	375.28	45.48	1000
181	6.82	0.158	284	2.6	1.44	25.49	25.07	375.05	45.52	999
182	6.74	0.155	284	2.56	1.44	25.53	25.04	374.88	45.45	1000
183	6.78	0.146	279	2.67	1.6	25.59	25.06	375.46	40.23	999
184	6.81	0.142	276	2.61	1.61	25.59	25.08	375.61	40.27	1000
185	6.85	0.141	276	2.6	1.6	25.58	25.07	375.66	40.29	1000
186	6.91	0.14	274	2.59	1.61	25.59	25.08	375.77	40.26	1000
187	6.84	0.14	275	2.58	1.6	25.62	25.05	375.95	40.17	1000
188	6.4	0.133	280	2.76	1.81	25.64	25.06	380.35	33.29	1000
189	6.3	0.129	279	2.7	1.82	25.57	25.03	380.22	33.25	1000
190	6.29	0.125	277	2.64	1.83	25.53	25.05	380.19	33.25	999
191	6.31	0.125	276	2.64	1.83	25.52	25.04	380.32	33.26	1000
192	6.19	0.128	279	2.96	2.02	25.48	25.01	380.94	26.49	1001
193	6.27	0.122	275	2.85	2.02	25.5	24.98	381.23	26.37	1000
194	6.28	0.119	273	2.78	2.03	25.44	24.98	381.63	26.51	1001
195	6.6	0.119	269	2.78	2.03	25.45	24.96	382.79	26.37	1000
196	5.88	0.105	269	2.75	2.28	25.66	24.97	384.49	18.71	1001
197	5.9	0.105	269	2.75	2.28	25.67	24.98	384.52	18.71	1001
198	5.98	0.105	268	2.76	2.27	25.69	24.98	384.56	18.79	1002
199	5.98	0.105	268	2.76	2.27	25.69	24.98	384.56	18.79	1002
200	5.69	0.113	278	3.23	2.49	25.67	25	385.32	10.9	1000
201	5.37	0.11	280	3.21	2.52	25.69	24.99	384.36	9.96	1000
202	5.51	0.109	277	3.17	2.53	25.72	25.01	384.5	9.9	1000
203	5.55	0.108	276	3.15	2.53	25.66	25	384.44	9.92	1001
204	5.55	0.108	276	3.15	2.53	25.72	24.99	384.59	9.92	1000
205	5.7	0.105	271	3.08	2.54	25.7	25	384.61	9.83	1000
206	5.26	0.0877	259	2.94	2.89	25.74	25.07	382.97	0	1000
207	5.22	0.0872	259	2.93	2.9	25.76	25.09	382.8	-0.01	999
208	5.24	0.087	259	2.92	2.89	25.73	25.07	382.9	-0.01	999
209	5.14	0.0639	228	2.17	2.91	25.82	25.13	383.61	2.21	1000
Lindera communis 3
210	11.9	0.303	284	1.34	0.404	25.25	24.91	370.56	81.34	999
211	11.8	0.306	286	1.33	0.398	25.24	24.87	370.49	81.39	998
212	12	0.298	283	1.33	0.408	25.17	24.93	370.47	81.76	999
213	12.1	0.306	284	1.34	0.401	25.19	24.9	370.69	81.66	999
214	10.3	0.278	291	1.85	0.603	25.41	25.01	372.54	73.43	1000
215	10.3	0.273	290	1.83	0.609	25.4	25.02	372.36	73.49	1000
216	10.3	0.275	290	1.83	0.604	25.38	25	372.26	73.56	1000
217	10.3	0.275	291	1.82	0.599	25.38	24.96	372.12	73.53	1000
218	10.3	0.203	268	1.9	0.83	25.49	25.04	372.34	66.23	999
219	10.3	0.204	268	1.91	0.83	25.47	25.06	372.64	66.37	999
220	10.1	0.202	270	1.9	0.832	25.54	25.08	372.68	66.23	999
221	10.1	0.203	271	1.91	0.832	25.59	25.1	372.8	66.11	999
222	9.45	0.243	286	2.88	1.06	25.51	25.04	371.83	55.99	1000
223	9.39	0.241	286	2.88	1.07	25.54	25.03	371.65	55.65	1000
224	9.07	0.238	287	2.89	1.09	25.54	25.07	370.92	55.25	999
225	9.18	0.232	284	2.86	1.1	25.64	25.09	370.84	54.7	999
226	8.87	0.207	278	2.87	1.23	25.62	25.08	369.92	50.7	999
227	8.94	0.203	276	2.85	1.25	25.52	25.11	369.85	50.9	1000
228	8.89	0.201	275	2.83	1.25	25.53	25.12	369.91	50.88	999
229	8.67	0.142	253	2.36	1.44	25.38	25.03	374.31	46.27	1000
230	8.68	0.143	253	2.37	1.44	25.36	25.03	374.29	46.32	1000
231	8.72	0.148	256	2.44	1.44	25.36	25.05	374.57	46.26	1000
232	8.67	0.149	257	2.46	1.44	25.36	25.07	374.61	46.22	1000
233	8.39	0.156	265	2.57	1.44	25.37	25.06	374.82	45.89	1000
234	8.43	0.153	264	2.82	1.62	25.34	25.03	377.7	39.54	1000
235	8.41	0.149	263	2.77	1.62	25.34	25.03	378.16	39.52	1000
236	8.23	0.143	262	2.69	1.63	25.38	25.05	378.99	39.51	1000
237	6.85	0.117	262	2.51	1.86	25.36	25.01	379.33	32.74	1000
238	6.83	0.117	262	2.53	1.87	25.34	25.05	379.07	32.86	1001
239	6.78	0.117	263	2.53	1.87	25.35	25.06	379.1	32.85	1000
240	6.57	0.108	260	2.66	2.14	25.4	25.04	382.65	23.91	1000
241	6.57	0.106	259	2.63	2.13	25.35	25.05	382.56	24.35	1000
242	6.59	0.107	259	2.64	2.12	25.41	25.03	382.54	24.41	1000
243	6.7	0.11	260	2.68	2.12	25.41	25.05	382.84	24.49	1000
244	5.56	0.0822	245	2.36	2.46	25.31	25.07	378.59	15.11	999
245	5.56	0.0822	245	2.36	2.46	25.31	25.07	378.59	15.11	999
246	5.72	0.0843	245	2.41	2.46	25.29	25.07	378.94	15.21	998
247	4.72	0.0743	253	2.34	2.7	25.37	25.05	379.59	7.66	1000
248	4.72	0.0743	253	2.34	2.7	25.37	25.05	379.59	7.66	1000
249	4.93	0.0744	249	2.35	2.71	25.38	25.08	380.03	7.67	1000
250	4.78	0.0744	252	2.35	2.71	25.4	25.09	380.22	7.66	1000
251	3.83	0.0653	267	2.25	2.96	25.25	25.03	386.28	-0.03	1000
252	3.81	0.0648	267	2.24	2.96	25.19	25.06	386.24	-0.03	1000
253	3.84	0.0648	266	2.24	2.96	25.22	25.03	386.33	-0.04	1000
254	3.73	0.0641	268	2.22	2.97	25.29	25.07	386.31	-0.04	1000
255	3.73	0.0641	268	2.22	2.97	25.2	25.07	386.3	-0.04	1000
Celtis sinensis 2
256	12.9	0.483	301	1.48	0.296	25.13	24.84	367.89	84.45	1000
257	13	0.503	303	1.52	0.293	25.12	24.84	367.95	84.48	1001
258	12.8	0.507	303	1.59	0.304	25.17	24.9	367.99	84.04	1001
259	12.7	0.514	304	1.61	0.304	25.15	24.91	367.97	84.08	1001
260	12.8	0.518	304	1.62	0.304	25.15	24.91	368	84.06	1001
261	12	0.289	280	1.71	0.537	25.34	25.03	370.34	76.39	1000
262	12	0.278	277	1.64	0.535	25.26	25.04	370.23	77.09	1000
263	12.1	0.272	274	1.61	0.535	25.24	25.05	370.3	77.33	1000
264	12	0.269	275	1.58	0.53	25.22	25.05	370.17	77.68	1000
265	10.7	0.234	277	1.99	0.763	25.3	25.07	373.24	68.97	998
266	10.6	0.233	277	2.01	0.771	25.22	25.1	373.27	69.11	1001
267	10.5	0.235	278	2.03	0.773	25.23	25.09	373.12	68.91	1001
268	10.5	0.232	278	2.01	0.775	25.22	25.09	373.12	68.93	1000
269	10.4	0.234	279	2	0.766	25.26	25.03	373.04	68.77	1001
270	9.78	0.191	269	2.25	1.04	25.2	25.09	374.67	60.07	999
271	9.69	0.187	268	2.19	1.03	25.25	25.07	374.83	60.05	999
272	9.71	0.184	267	2.16	1.03	25.2	25.04	374.99	60.33	999
273	9.75	0.182	266	2.13	1.03	25.2	25.05	375.11	60.43	999
274	8.01	0.153	270	2.15	1.23	25.07	25.04	376.06	54.67	1000
275	7.95	0.15	269	2.12	1.23	25.13	25.05	376.08	54.5	1000
276	7.97	0.149	269	2.1	1.23	25.08	25.05	376.05	54.66	1000
277	7.97	0.149	269	2.1	1.23	25.07	25.03	376.08	54.66	1000
278	6.15	0.0917	252	1.56	1.45	24.97	24.98	379.15	49.37	1000
279	6.17	0.0932	253	1.58	1.45	25	24.98	378.89	49.29	999
280	6.01	0.0949	258	1.61	1.45	25.09	24.98	378.42	48.96	999
281	5.97	0.0945	257	1.6	1.45	25.13	25.01	378.02	48.91	1000
282	6.46	0.0957	251	1.81	1.63	24.99	24.94	379.94	42.81	1000
283	6.42	0.0952	253	1.82	1.64	25.1	24.99	382.28	42.49	1000
284	6.35	0.0962	256	1.83	1.63	25.06	24.97	382.73	42.45	1000
285	6.32	0.0961	256	1.84	1.64	25.08	24.99	382.79	42.37	1000
286	5.58	0.0793	249	1.74	1.87	25.09	24.97	382.52	35.3	1000
287	5.59	0.0775	246	1.7	1.87	25.03	25	382.36	35.72	1000
288	5.49	0.0728	241	1.58	1.85	25.06	24.98	381.96	36.54	1000
289	5.5	0.0717	239	1.55	1.84	25.11	24.97	381.91	36.91	1000
290	5.33	0.0814	254	1.91	2.01	25.09	25.04	380.22	30.72	1000
291	5.27	0.0822	256	1.93	2.01	25.07	25.03	380.09	30.84	1000
292	5.25	0.0829	257	1.93	2	25.09	25.01	379.93	30.9	1000
293	5.75	0.0927	261	2.38	2.21	25.13	25.07	384.72	23.11	1000
294	5.59	0.0889	261	2.29	2.22	25.13	25.04	385.3	23.01	1000
295	5.54	0.0873	260	2.25	2.21	25.09	25	385.48	23.11	1000
296	5.48	0.087	261	2.25	2.22	25.1	25.01	385.44	23.09	1000
297	5.18	0.0771	256	2.17	2.41	25.15	25.04	387.59	17.42	999
298	5.12	0.0774	257	2.18	2.41	25.14	25.06	387.33	17.48	1000
299	4.98	0.0776	260	2.18	2.41	25.15	25.08	387.04	17.49	1000
300	4.87	0.0779	263	2.19	2.41	25.16	25.08	386.89	17.5	999
301	4.82	0.0817	264	2.51	2.64	25.13	25.05	383.6	9.16	1000
302	4.85	0.0805	262	2.48	2.64	25.1	25.05	383.61	9.16	1000
303	4.86	0.0803	261	2.47	2.64	25.07	25.02	383.65	9.18	1000
304	4.86	0.0793	260	2.45	2.65	25.08	25.07	383.67	9.19	1000
305	4.69	0.0764	258	2.59	2.92	25.05	25.05	383.55	0.19	1000
306	4.86	0.0748	253	2.55	2.93	24.99	25.05	384.12	0.13	1000
307	4.63	0.0741	257	2.53	2.93	25	25.04	383.92	0.11	1000
308	4.63	0.0741	257	2.53	2.93	25	25.04	383.92	0.11	1000
Celtis sinensis 3
309	9.02	0.328	307	1.39	0.389	24.88	24.96	369.65	83.8	1000
310	8.84	0.339	310	1.43	0.39	24.87	24.95	369.33	83.64	1000
311	8.73	0.334	309	1.43	0.396	24.88	24.96	368.93	83.43	1000
312	9.01	0.323	306	1.4	0.397	24.89	24.96	368.95	83.48	1000
313	8.7	0.201	284	1.43	0.631	25.12	25.02	372.76	75.26	1000
314	8.7	0.201	284	1.43	0.631	25.12	25.02	372.76	75.26	1000
315	8.7	0.202	285	1.42	0.623	25.19	25	372.85	75.06	1000
316	8.7	0.198	283	1.41	0.63	25.12	25.04	372.75	75.47	1000
317	8.63	0.198	284	1.41	0.629	25.11	25.05	372.62	75.59	1000
318	8.65	0.173	282	1.66	0.841	25.13	25.12	382.33	68.54	1000
319	8.61	0.176	284	1.69	0.84	25.12	25.1	382.83	68.37	1000
320	8.3	0.175	287	1.69	0.847	25.13	25.12	382.96	68.2	1000
321	7.15	0.214	306	2.82	1.18	24.99	25.03	379.99	54.36	1000
322	6.65	0.13	273	1.87	1.24	25.1	25.03	374.56	54.89	1001
323	6.52	0.129	274	1.86	1.24	25.14	25.05	374.32	54.89	1001
324	6.6	0.132	275	1.9	1.24	25.11	25.06	374.08	54.96	1001
325	6.71	0.136	275	1.94	1.24	25.1	25.04	373.98	54.83	1001
326	6.98	0.132	268	2.15	1.41	25.08	25.03	374.4	48.68	999
327	6.91	0.13	268	2.13	1.42	25.1	25.04	374.6	48.67	999
328	6.94	0.129	268	2.11	1.42	25.1	25.05	374.92	48.72	999
329	7.1	0.128	265	2.1	1.42	25.11	25.04	375.17	48.73	999
330	6.61	0.118	265	2.22	1.63	25.26	25.06	376.38	41.53	1000
331	6.55	0.116	264	2.19	1.62	25.25	25.05	376.32	41.63	1000
332	6.54	0.116	264	2.18	1.63	25.28	25.07	376.43	41.61	999
333	6.54	0.116	264	2.18	1.63	25.22	25.06	376.55	41.61	1000
334	6.19	0.113	269	2.38	1.83	25.12	25.1	379.73	35.35	1000
335	6.12	0.113	271	2.38	1.82	25.15	25.06	379.75	35.26	1000
336	6.12	0.111	269	2.36	1.83	25.14	25.09	379.83	35.26	1000
337	6.07	0.109	269	2.33	1.84	25.15	25.12	380.05	35.27	1000
338	5.66	0.105	272	2.49	2.04	25.12	25.07	381.7	28.05	1000
339	5.65	0.104	272	2.47	2.05	25.17	25.08	381.84	28	1000
340	5.62	0.104	272	2.45	2.04	25.17	25.03	381.87	28.03	1000
341	5.67	0.103	270	2.43	2.04	25.1	25.06	381.86	28.15	1000
342	5.55	0.095	267	2.51	2.28	25.12	25.05	385.16	20.55	1000
343	5.39	0.0953	270	2.52	2.28	25.1	25.06	385.09	20.49	1000
344	5.39	0.0953	270	2.52	2.28	25.14	25.06	385.07	20.49	1001
345	5.33	0.0963	272	2.55	2.28	25.15	25.04	384.87	20.23	1000
346	5.43	0.0955	270	2.54	2.29	25.14	25.07	385.01	20.19	1000
347	5.24	0.095	273	2.52	2.29	25.15	25.06	384.96	20.16	1001
348	4.81	0.0802	263	2.33	2.49	25.11	25.04	383.29	14.34	1001
349	4.86	0.0804	262	2.33	2.49	25.12	25.04	383.43	14.52	1001
350	4.89	0.0806	262	2.33	2.48	25.11	25.03	383.5	14.64	1001
351	4.7	0.0813	267	2.35	2.48	25.09	25.03	383.3	14.72	1001
352	5.66	0.0861	255	2.65	2.65	25.09	25.03	387.02	8.25	1001
353	5.78	0.0851	253	2.62	2.65	25.14	24.99	388.39	8.23	1001
354	5.82	0.0839	252	2.59	2.65	25.09	25.01	389.75	8.28	1001
355	5.68	0.083	254	2.57	2.66	25.11	25.04	390.64	8.28	1001
356	4.43	0.0765	268	2.6	2.92	25.11	25.04	387.09	0.06	1000
357	4.35	0.0763	269	2.59	2.92	25.1	25.02	386.89	0.05	1001
358	4.35	0.0763	269	2.59	2.92	25.1	25.02	386.89	0.05	1001
359	4.31	0.0763	270	2.59	2.92	25.1	25.03	386.94	0.05	1000
360	4.31	0.0763	270	2.59	2.92	25.1	25.03	386.94	0.05	1000
361	4.31	0.0763	270	2.59	2.92	25.1	25.03	386.94	0.05	1000
362	4.31	0.0763	270	2.59	2.92	25.1	25.03	386.94	0.05	1000
Stachyurus obovatus 1
363	6.4	0.107	264	0.62	0.496	24.14	25.01	374.02	86.85	1001
364	7.19	0.111	258	0.64	0.492	24.11	25	376.25	87	1001
365	7.2	0.107	255	0.613	0.489	24.12	24.97	377.78	87	1001
366	7.18	0.107	256	0.602	0.481	24.07	24.94	378.49	87.38	1001
367	6.52	0.154	298	1.1	0.62	24.54	25.07	381.44	79.62	1000
368	6.61	0.153	297	1.09	0.618	24.53	25.06	381.59	79.77	999
369	6.65	0.147	294	1.04	0.614	24.52	25.06	382.04	80.08	1000
370	6.29	0.154	292	1.42	0.806	24.44	25.19	373.52	73.75	1000
371	6.27	0.155	292	1.43	0.805	24.41	25.19	373.53	73.85	1000
372	6.08	0.154	294	1.42	0.804	24.41	25.18	373.45	73.91	1000
373	5.97	0.151	294	1.41	0.809	24.4	25.2	373.19	74	1000
374	6.49	0.162	299	2.01	1.08	24.25	25.02	381.77	62.45	1000
375	6.49	0.161	299	2.01	1.09	24.25	25.04	381.99	62.52	1000
376	6.59	0.161	298	1.99	1.08	24.27	25.03	382.23	62.49	1000
377	5.86	0.192	315	2.61	1.2	24.33	24.98	382.78	56.04	1000
378	5.86	0.189	314	2.6	1.21	24.31	24.99	382.7	55.85	1001
379	5.8	0.188	314	2.59	1.21	24.32	24.98	382.55	55.75	1000
380	5.87	0.18	311	2.51	1.23	24.33	25.01	382.16	55.66	1001
381	6.1	0.172	301	2.82	1.44	24.46	24.97	378.1	47.23	1002
382	6.1	0.172	301	2.82	1.44	24.46	24.97	378.1	47.23	1002
383	6.16	0.172	300	2.81	1.44	24.41	24.96	378.18	47.39	1001
384	6.42	0.165	297	3.05	1.62	24.59	24.93	382.22	40.02	1000
385	6.51	0.163	296	3.02	1.62	24.58	24.94	382.41	40.03	1000
386	6.42	0.162	296	3	1.63	24.61	24.96	382.55	39.96	1000
387	6.4	0.161	296	3	1.63	24.64	24.97	382.54	39.89	1000
388	5.87	0.147	297	3.06	1.82	24.72	24.97	384.22	33.38	1001
389	5.9	0.145	296	3.02	1.82	24.69	24.96	384.32	33.7	1001
390	5.92	0.145	296	2.99	1.81	24.74	24.97	383.99	34.06	1001
391	5.94	0.148	296	3.04	1.8	24.7	24.99	383.82	34.2	1001
392	5.95	0.151	298	3.09	1.79	24.7	24.95	383.6	34.19	1001
393	6.08	0.162	298	3.73	2.03	24.72	25	382.51	24.82	1000
394	6.11	0.162	297	3.74	2.03	24.71	24.96	382.68	24.5	1000
395	6.18	0.159	296	3.69	2.04	24.72	24.97	382.9	24.36	1000
396	6.18	0.159	296	3.69	2.04	24.73	24.98	383.08	24.36	1000
397	5.98	0.151	299	3.82	2.23	24.86	24.92	389.16	17.49	999
398	6.03	0.15	299	3.81	2.23	24.82	24.92	389.14	17.55	999
399	5.99	0.149	298	3.78	2.23	24.86	24.92	389.09	17.54	999
400	6.08	0.149	297	3.78	2.22	24.83	24.89	389.11	17.57	999
401	6.06	0.148	298	4.06	2.41	24.96	24.94	391.58	10.87	1000
402	6.3	0.15	297	4.14	2.42	25	24.95	392.07	10.31	1000
403	6.19	0.15	298	4.16	2.43	25.02	24.95	392.13	9.99	1000
404	6.11	0.15	299	4.15	2.43	25.03	24.96	392.09	9.95	1000
405	6.2	0.162	302	4.76	2.6	25.08	24.97	393.2	2.95	1000
406	6.18	0.157	301	4.66	2.61	25.07	24.97	393.29	2.8	1000
407	6.15	0.156	301	4.63	2.61	25.1	24.96	393.43	2.76	1000
408	6.15	0.156	301	4.63	2.61	25.07	24.94	393.24	2.76	1000
409	5.83	0.14	300	4.35	2.73	25.24	24.99	396.53	0.12	1000
410	5.57	0.139	302	4.35	2.73	25.24	24.99	395.65	0.1	1000
411	5.55	0.139	302	4.35	2.73	25.24	25	395.51	0.1	1000
412	5.46	0.139	301	4.33	2.74	25.25	25	392.92	0.05	1000
413	5.46	0.139	301	4.33	2.74	25.25	25	392.92	0.05	1000
Stachyurus obovatus 2
414	3.94	0.0728	281	0.514	0.597	25.04	25	378.33	79.44	1000
415	3.92	0.0715	280	0.502	0.594	25.02	24.98	378.64	79.59	1000
416	3.87	0.0715	282	0.502	0.593	25.06	24.99	378.78	79.43	1001
417	3.5	0.0681	287	0.479	0.594	25.02	25	378.9	79.78	1000
418	3.5	0.0681	287	0.479	0.594	25.02	25	378.9	79.78	1000
419	2.88	0.126	328	1.18	0.808	25.44	25.06	375.71	69.38	1000
420	2.87	0.129	329	1.2	0.807	25.42	25.04	375.73	69.36	1000
421	3	0.133	328	1.25	0.813	25.45	25.05	375.68	68.99	1000
422	3.03	0.0967	308	1.19	1.06	25.24	25.07	370.66	62.53	999
423	3.1	0.0948	306	1.18	1.06	25.22	25.11	370.64	62.74	1000
424	3.19	0.0928	303	1.15	1.06	25.21	25.11	370.57	63	1000
425	3.16	0.0937	304	1.15	1.05	25.24	25.1	370.69	62.94	1000
426	3.2	0.101	308	1.22	1.03	25.21	25.05	370.56	63.22	999
427	3.17	0.13	319	1.82	1.22	25.16	25.05	371.94	55.8	999
428	2.94	0.123	319	1.74	1.23	25.18	25.08	371.32	55.79	1000
429	2.91	0.122	319	1.73	1.22	25.18	25.04	371.15	55.85	1000
430	2.91	0.121	319	1.71	1.22	25.19	25.06	370.95	55.88	1000
431	3.32	0.131	315	2.2	1.46	25.06	25	371.7	46.96	1000
432	3.33	0.108	310	1.8	1.43	25.2	25.05	374.55	49.05	999
433	3.21	0.105	310	1.73	1.42	25.07	25.03	374.29	49.99	999
434	3.21	0.105	310	1.73	1.42	25.09	25.01	374.29	49.99	999
435	3.1	0.0946	307	1.78	1.61	25.19	25.05	375.77	43.4	1000
436	3.1	0.0946	307	1.78	1.61	25.24	25.05	375.67	43.4	1000
437	3.13	0.101	310	1.89	1.6	25.21	25.03	375.63	43.37	1000
438	3.1	0.104	312	1.93	1.59	25.21	25.03	375.77	43.4	1000
439	3.07	0.104	312	1.92	1.59	25.19	25.02	375.71	43.49	1000
440	3.1	0.128	321	2.67	1.81	25.19	25.02	377.8	34.23	1000
441	3.1	0.128	321	2.67	1.81	25.19	25.02	377.8	34.23	1000
442	3.01	0.123	321	2.6	1.83	25.23	25.04	377.9	34.03	1000
443	2.86	0.0896	309	2.08	1.99	25.19	24.97	378.76	30.22	1000
444	2.84	0.0748	299	1.73	1.97	25.19	25.03	378.36	32.28	1000
445	3.09	0.115	316	2.65	2	25.19	25.02	378.31	28.48	1000
446	3.12	0.113	315	2.6	2	25.19	25	378.62	28.55	1000
447	3.14	0.112	314	2.59	2	25.2	25	378.69	28.56	1000
448	3.23	0.121	322	3.33	2.4	25.34	25.02	388.07	13.7	1000
449	3.19	0.117	321	3.25	2.41	25.32	25.02	388.01	13.64	1000
450	3.12	0.115	322	3.22	2.42	25.32	25.04	387.95	13.6	1001
451	3.12	0.114	321	3.18	2.43	25.33	25.06	388.07	13.58	1000
452	2.63	0.0933	319	2.84	2.63	25.33	25.03	387.27	8.27	1000
453	2.63	0.0933	319	2.84	2.63	25.33	25.03	387.27	8.27	1000
454	2.56	0.0886	318	2.68	2.61	25.32	25.03	386.63	9.41	999
455	2.56	0.0882	317	2.67	2.6	25.34	25.04	386.42	9.65	1000
456	2.75	0.0906	315	2.71	2.58	25.33	25.02	386.05	10.25	1000
457	2.78	0.0914	314	2.73	2.58	25.34	25.05	385.96	10.31	1000
458	3.37	0.1	306	3.3	2.85	25.36	25.07	385.75	0.08	1000
459	3.37	0.1	306	3.3	2.85	25.36	25.06	385.9	0.08	1000
460	3.48	0.0999	304	3.3	2.86	25.35	25.08	386.15	0.07	999
461	3.39	0.0995	306	3.29	2.86	25.37	25.09	386.33	0.06	1000
462	3.23	0.0997	309	3.29	2.85	25.36	25.05	386.38	0.05	1000
Stachyurus obovatus 3
463	7.39	0.0582	151	0.384	0.556	24.23	25.01	370.09	85.25	1000
464	7.46	0.0427	77.5	0.275	0.538	24.18	24.99	371.93	86.32	1000
465	7.25	0.0421	81.3	0.27	0.537	24.17	25	371.7	86.41	1000
466	7.21	0.0428	87.6	0.272	0.531	24.2	24.98	371.6	86.34	1000
467	7.38	0.056	146	0.348	0.522	24.2	24.99	372.16	86.46	1000
468	7.38	0.056	146	0.348	0.522	24.17	24.98	372.23	86.46	1000
469	7.93	0.0631	158	0.383	0.511	24.26	24.98	375.3	86.33	1000
470	7.84	0.0634	162	0.385	0.511	24.24	24.98	375.25	86.43	1000
471	7.41	0.0678	185	0.408	0.508	24.26	24.97	374.98	86.32	1000
472	7.4	0.0681	186	0.41	0.508	24.26	24.97	374.94	86.3	1001
473	7.04	0.0808	218	0.48	0.503	24.27	24.96	372.56	86.09	1000
474	7.11	0.0812	217	0.484	0.506	24.25	24.97	372.53	86.17	1000
475	7.38	0.167	282	1.35	0.709	24.5	25.09	370.26	76.2	1000
476	6.97	0.165	293	1.33	0.704	24.32	25.05	377.98	77.08	1000
477	6.97	0.165	293	1.33	0.704	24.32	25.05	377.98	77.08	1000
478	7.07	0.163	291	1.33	0.711	24.33	25.05	378	76.82	1000
479	7.02	0.102	247	1.27	1.06	24.46	24.94	375.6	64.4	1001
480	7.01	0.105	250	1.29	1.05	24.47	24.95	375.42	64.46	1001
481	6.94	0.106	252	1.31	1.05	24.51	24.99	375.27	64.53	1000
482	6.88	0.108	254	1.32	1.05	24.53	24.98	375.12	64.55	1000
483	7.55	0.143	274	2.01	1.23	24.55	24.99	379.84	56.53	1000
484	7.34	0.139	275	1.98	1.23	24.53	25	379.92	56.64	1000
485	7.25	0.139	276	1.97	1.23	24.56	25	379.99	56.59	1000
486	6.9	0.135	278	1.92	1.23	24.54	25.01	379.65	56.75	1000
487	6.61	0.132	279	1.88	1.23	24.55	24.98	378.68	56.85	1000
488	6.7	0.134	276	2.16	1.4	24.59	25.05	376.53	50.54	999
489	6.77	0.133	274	2.15	1.41	24.57	25.05	376.29	50.47	999
490	6.96	0.13	270	2.12	1.41	24.58	25.06	376.5	50.48	999
491	7.05	0.129	268	2.1	1.41	24.61	25.04	376.61	50.43	999
492	7.11	0.12	262	2.28	1.64	24.49	25	379.41	42.5	999
493	7.28	0.114	254	2.15	1.64	24.5	25.01	379.76	43.09	999
494	7.38	0.0999	239	1.89	1.62	24.53	25.02	379.87	44.27	999
495	7.42	0.0959	233	1.81	1.62	24.48	25.02	379.99	44.85	999
496	7.44	0.0888	224	1.66	1.6	24.47	25.04	380.29	46.23	999
497	7.47	0.0894	224	1.66	1.59	24.49	25.02	380.37	46.38	1000
498	8.06	0.124	264	2.58	1.8	24.46	25	394.1	36.38	999
499	7.61	0.126	274	2.61	1.8	24.57	24.97	395.92	35.7	999
500	7.56	0.126	275	2.65	1.82	24.55	25.01	396.58	35.46	999
501	7.61	0.127	276	2.67	1.82	24.59	25	396.72	35.26	999
502	7.55	0.124	282	2.85	2	24.58	25	406.58	28.77	999
503	7.18	0.133	293	3.07	2.02	24.6	24.99	406.61	27.46	999
504	6.98	0.13	294	3.04	2.04	24.66	25.02	406.38	26.95	999
505	6.89	0.132	296	3.11	2.05	24.64	25.03	406	26.41	999
506	5.68	0.112	283	2.87	2.22	24.73	25.06	388.85	21.76	999
507	6.09	0.111	274	2.83	2.21	24.77	25.05	387.63	22.05	999
508	6.1	0.109	272	2.78	2.21	24.8	25.06	386.98	22.3	1000
509	6.15	0.0993	262	2.53	2.2	24.74	25.08	386.12	23.62	999
510	5.96	0.0885	248	2.46	2.39	24.63	25.07	381.29	17.65	1001
511	6.03	0.0926	251	2.55	2.37	24.64	25.08	380.9	18.1	1001
512	6.42	0.127	272	3.51	2.41	24.65	25.08	380.02	13.67	999
513	6.49	0.128	272	3.57	2.43	24.65	25.06	380.21	12.88	999
514	6.52	0.127	271	3.57	2.44	24.65	25.05	380.27	12.53	999
515	6.84	0.124	266	3.73	2.61	24.62	25.05	383.21	6.32	999
516	6.84	0.124	266	3.73	2.61	24.6	25.02	383.62	6.32	999
517	7.16	0.119	259	3.6	2.63	24.63	25.05	384.31	6.22	999
518	7.29	0.116	255	3.53	2.64	24.62	25.05	385.19	6.17	999
519	6.65	0.104	257	3.38	2.83	24.63	24.97	388.99	0.06	1000
520	6.53	0.103	258	3.36	2.83	24.62	24.96	388.68	0.04	1000
521	6.77	0.103	253	3.35	2.83	24.68	24.97	388.91	0.03	1000
522	6.9	0.102	251	3.35	2.83	24.63	24.98	389.17	0.02	1000
523	6.58	0.102	256	3.34	2.84	24.61	24.98	388.98	0.01	1000
524	6.58	0.102	256	3.34	2.84	24.63	24.97	388.9	0.01	999
Daphniphyllum oldhami 1
542	4.13	0.0686	263	0.539	0.664	24.38	25.07	370.93	80.82	999
543	4.06	0.0702	267	0.544	0.655	24.4	25.03	371	80.73	999
544	3.98	0.0682	267	0.529	0.655	24.4	25.03	370.98	80.76	998
545	4.06	0.0666	262	0.521	0.66	24.41	25.05	371.14	80.73	998
546	4.11	0.0663	261	0.52	0.662	24.43	25.07	371.19	80.67	999
547	4.48	0.0654	250	0.513	0.661	24.41	25.06	371.7	80.78	1000
548	5.15	0.0987	281	0.953	0.825	24.49	25	378.57	73.27	1001
549	5.04	0.0959	281	0.921	0.82	24.5	24.97	378.85	73.3	1000
550	4.85	0.0935	282	0.902	0.823	24.53	24.98	378.82	73.23	1001
551	4.68	0.0923	284	0.893	0.825	24.52	24.99	378.78	73.28	1000
552	3.92	0.136	319	1.74	1.11	24.61	25	379.65	61.15	1001
553	3.92	0.136	319	1.74	1.11	24.61	25	379.65	61.15	1001
554	3.85	0.132	318	1.69	1.11	24.63	24.99	379.33	61.07	1001
555	3.88	0.126	315	1.63	1.11	24.64	24.98	378.68	61.03	1001
556	4.73	0.111	294	1.6	1.24	24.75	24.99	378.38	56.78	1001
557	4.69	0.11	294	1.59	1.24	24.75	25	378.36	56.8	1000
558	4.69	0.11	294	1.59	1.24	24.75	25	378.36	56.8	1000
559	4.69	0.11	294	1.59	1.24	24.75	25.01	378.38	56.8	1000
560	4.66	0.106	292	1.54	1.25	24.77	25.02	378.44	56.86	1001
561	6	0.106	271	1.74	1.41	24.77	25.08	381.5	51.22	1001
562	6	0.104	271	1.71	1.41	24.72	25.06	382.75	51.42	1001
563	5.53	0.101	277	1.67	1.42	24.72	25.08	382.95	51.45	1001
564	5.23	0.0993	280	1.64	1.42	24.68	25.08	382.81	51.7	1001
565	4.81	0.105	287	1.98	1.62	24.65	25.01	379.69	43.66	1001
566	4.84	0.104	286	1.97	1.62	24.65	25.01	379.7	43.67	1001
567	4.83	0.105	287	1.97	1.62	24.69	24.98	379.77	43.57	1000
568	4.83	0.105	287	1.97	1.62	24.65	25	379.76	43.57	1001
569	5.11	0.101	281	2.16	1.83	24.67	25.02	382.43	36.26	1000
570	5.27	0.0994	277	2.12	1.84	24.68	25.01	383.03	36.25	1000
571	5.31	0.0977	275	2.08	1.83	24.68	24.97	383.37	36.31	1000
572	5.24	0.0959	275	2.05	1.83	24.73	24.98	383.61	36.3	1000
573	4.57	0.0972	286	2.31	2.05	24.55	24.99	382.7	28.97	999
574	4.54	0.097	286	2.32	2.05	24.57	25	382.51	28.79	1000
575	4.58	0.0971	285	2.31	2.05	24.55	24.97	382.52	28.78	1000
576	4.58	0.0971	285	2.31	2.05	24.57	24.99	382.6	28.78	999
577	4.71	0.095	281	2.28	2.06	24.56	25.02	382.55	28.72	1000
578	4.39	0.0815	279	2.31	2.43	24.69	24.98	389.38	16.52	1000
579	4.38	0.0775	275	2.19	2.42	24.69	25.01	389.33	17.11	1000
580	4.43	0.0772	274	2.18	2.41	24.65	24.97	389.27	17.28	1000
581	4.32	0.0776	277	2.19	2.41	24.69	25.01	389.17	17.44	1000
582	3.99	0.0763	280	2.41	2.71	24.79	25.04	388.11	7.5	1000
583	4.09	0.0763	277	2.41	2.7	24.79	25.02	388.15	7.49	1000
584	4.34	0.076	272	2.4	2.71	24.8	25.04	388.59	7.48	1000
585	4.39	0.0761	271	2.4	2.7	24.88	25.02	388.86	7.44	1000
586	3.07	0.0673	290	2.33	2.96	24.84	25.08	387.99	0.01	999
587	3.31	0.0671	284	2.32	2.96	24.83	25.1	387.93	0.01	999
588	3.31	0.0671	284	2.32	2.96	24.88	25.11	388	0.01	999
589	3.64	0.0662	274	2.3	2.97	24.85	25.11	387.91	0	999
590	3.64	0.0662	274	2.3	2.97	24.84	25.08	387.98	0	999
Daphniphyllum oldhami 2
591	3.7	0.0231	104	0.162	0.58	24.41	25.1	368.76	84.8	999
592	3.74	0.0226	95.4	0.157	0.578	24.4	25.08	368.76	84.83	999
593	3.74	0.0226	95.4	0.157	0.578	24.4	25.08	368.71	84.83	999
594	2.01	0.0316	259	0.217	0.572	24.44	25.05	367.77	84.4	999
595	1.96	0.0318	262	0.216	0.566	24.46	25.01	367.59	84.28	999
596	1.93	0.0294	255	0.201	0.569	24.49	25.03	367.36	84.18	999
597	2.72	0.0319	224	0.311	0.814	24.59	25.07	369.53	75.65	1000
598	3.65	0.0414	220	0.402	0.812	24.58	25.06	371.68	75.44	1000
599	4.5	0.0462	206	0.448	0.813	24.61	25.07	373.89	75.21	1000
600	4.9	0.0482	200	0.467	0.813	24.59	25.07	375.91	75.22	999
601	2.52	0.0675	304	0.807	1.01	24.59	25.08	374.87	67.77	1000
602	2.55	0.0666	302	0.794	1.01	24.6	25.07	374.78	67.76	1000
603	2.6	0.0671	302	0.797	1.01	24.61	25.05	374.84	67.73	1000
604	2.77	0.0676	298	0.806	1.01	24.58	25.07	375.11	67.8	1000
605	3.16	0.0868	303	1.22	1.2	24.58	25.02	375.18	60.08	1000
606	3.05	0.0866	304	1.22	1.2	24.56	25.01	374.34	59.93	1000
607	3.14	0.0864	302	1.22	1.21	24.58	25.01	374.03	59.78	1000
608	3.33	0.0871	299	1.23	1.21	24.59	25	374.27	59.58	1000
609	3.01	0.0887	306	1.26	1.21	24.57	25	373.3	59.5	1000
610	3.32	0.091	301	1.3	1.22	24.57	25.03	373.03	59.12	999
611	4.52	0.109	286	1.78	1.41	24.72	25	369.1	51.01	1000
612	4.52	0.109	285	1.8	1.42	24.76	25.04	368.9	50.68	1000
613	4.58	0.11	285	1.81	1.42	24.72	25.03	368.84	50.69	1000
614	4.52	0.11	286	1.81	1.42	24.73	25	368.66	50.58	1000
615	6.13	0.138	286	2.58	1.62	24.86	24.98	378.63	41.17	1000
616	6.27	0.139	285	2.6	1.63	24.89	25	379.14	40.76	1000
617	6.22	0.139	286	2.6	1.63	24.9	25	379.27	40.68	1000
618	6.3	0.137	284	2.57	1.64	24.93	24.99	379.37	40.49	1000
619	6.41	0.134	282	2.53	1.64	24.95	24.96	380.25	40.44	999
620	6.57	0.151	291	3.13	1.82	25.01	24.98	385.14	32.85	1000
621	6.61	0.15	291	3.12	1.82	25	24.97	385.21	32.83	1000
622	6.62	0.146	289	3.06	1.83	25	25	385.31	32.84	1000
623	6.65	0.146	288	3.05	1.83	25	24.99	385.27	32.83	1000
624	6.48	0.161	298	3.71	2.03	25.17	24.97	387.6	24.06	1000
625	6.21	0.157	299	3.64	2.03	25.17	24.95	386.86	23.96	1000
626	6.13	0.154	298	3.59	2.04	25.14	24.98	386.29	24.06	1000
627	6.1	0.152	297	3.55	2.04	25.13	24.98	385.82	24.1	1000
628	6.69	0.146	285	3.65	2.19	25.15	24.98	385.02	19.21	1000
629	6.69	0.145	285	3.63	2.19	25.16	24.98	384.84	19.33	999
630	6.6	0.143	284	3.57	2.19	25.17	25	384.58	19.64	999
631	7.33	0.154	281	3.88	2.21	25.19	24.97	385.21	17.93	1000
632	7.11	0.153	283	3.85	2.21	25.21	24.97	385.2	17.76	1000
633	6.86	0.152	285	3.85	2.22	25.18	24.96	384.84	17.52	1000
634	6.89	0.135	273	3.78	2.45	25.2	25.02	383.23	10.96	1000
635	6.92	0.132	271	3.69	2.44	25.24	25.04	383.2	11.51	1000
636	7.13	0.131	269	3.66	2.43	25.18	25.04	383.85	12.13	1000
637	7.54	0.132	268	3.99	2.63	25.11	24.98	389.7	4.34	1000
638	7.52	0.131	267	3.94	2.63	25.11	24.99	390.16	4.61	1001
639	7.31	0.131	271	3.93	2.62	25.08	24.98	390.37	4.73	1000
640	7.31	0.131	271	3.93	2.63	25.13	25	390.81	4.75	1001
641	7.69	0.112	248	3.65	2.82	25.08	25.04	388.57	0.01	1000
642	7.72	0.112	248	3.64	2.81	25.12	25.04	388.94	0.01	1000
643	7.89	0.112	246	3.63	2.82	25.08	25.07	390.34	0	1000
644	7.89	0.112	246	3.63	2.82	25.11	25.07	391	0	1000
645	8.34	0.111	240	3.62	2.83	25.1	25.08	392.37	0	1000
Daphniphyllum oldhami 3
646	4.5	0.0311	129	0.196	0.525	23.68	25.17	370.32	90.8	1000
647	4.59	0.0318	130	0.201	0.525	23.69	25.18	370.54	90.78	1000
648	4.67	0.0317	125	0.201	0.527	23.75	25.18	370.58	90.41	1001
649	4.71	0.0321	125	0.201	0.522	23.71	25.16	370.8	90.64	1001
650	4.44	0.121	312	0.994	0.707	24.12	24.92	383.05	78.2	1000
651	4.44	0.121	312	0.994	0.707	24.12	24.92	383.05	78.2	1000
652	4.38	0.118	311	0.968	0.707	24.12	24.91	383.36	78.2	1000
653	4.27	0.116	312	0.96	0.71	24.12	24.92	383.56	78.18	1000
654	3.86	0.12	316	1.26	0.902	24.24	24.95	380.9	70.52	1000
655	3.9	0.12	316	1.26	0.902	24.25	24.94	380.7	70.44	1000
656	3.85	0.12	316	1.26	0.907	24.24	24.95	380.31	70.39	1000
657	3.98	0.121	314	1.27	0.905	24.23	24.94	380.21	70.37	1000
658	5.28	0.128	305	1.78	1.2	24.54	24.99	388.68	58.29	1000
659	5.25	0.13	307	1.82	1.21	24.57	25.02	389.03	57.96	1001
660	5.22	0.134	309	1.86	1.21	24.56	25	388.88	57.67	1000
661	5.06	0.132	310	1.85	1.21	24.56	25.01	388.65	57.57	1001
662	5.8	0.151	308	2.43	1.41	24.71	24.95	389.65	48.66	1000
663	5.87	0.151	307	2.43	1.41	24.7	24.95	389.67	48.65	1000
664	6.12	0.15	304	2.42	1.41	24.68	24.91	389.85	48.58	1000
665	6.45	0.149	300	2.42	1.41	24.68	24.94	390.41	48.48	1000
666	6.61	0.148	299	2.41	1.42	24.82	24.94	391.4	47.96	1000
667	5.79	0.169	308	3.11	1.61	24.89	25.01	384.47	39.77	1000
668	5.91	0.169	306	3.11	1.62	24.85	24.99	383.82	39.61	1000
669	5.98	0.168	304	3.11	1.63	24.85	24.99	383.12	39.34	1000
670	5.95	0.167	304	3.11	1.63	24.86	25.01	382.79	39.21	1000
671	6.51	0.147	286	3.05	1.81	24.95	24.94	380.76	33.17	1000
672	6.38	0.154	291	3.16	1.79	25.01	24.93	380.17	33.2	1000
673	6.4	0.159	292	3.23	1.78	25.01	24.92	379.93	33.21	1000
674	7.31	0.195	293	4.41	2.01	25.11	24.95	380.23	22.26	1000
675	7.24	0.192	293	4.38	2.02	25.15	24.96	380.3	22.1	1000
676	7.09	0.19	293	4.35	2.03	25.13	24.98	379.79	22.07	1000
677	7.09	0.19	293	4.35	2.03	25.16	24.97	379.63	22.07	1000
678	6.95	0.19	294	4.35	2.03	25.14	24.97	379.49	21.97	999
679	7.3	0.203	295	5.01	2.2	25.15	24.96	380.79	14.45	1000
680	7.23	0.2	295	4.94	2.2	25.22	24.96	380.79	14.53	999
681	7.18	0.182	290	4.54	2.2	25.21	24.97	380.64	15.86	1000
682	7.21	0.167	283	4.13	2.18	25.16	24.97	380.15	17.96	1000
683	7.45	0.246	304	6.14	2.26	25.18	24.98	382.27	9.13	1000
684	7.17	0.233	303	6.28	2.43	25.18	24.95	382.85	3.14	1000
685	7.17	0.215	299	5.93	2.48	25.16	24.95	382.57	2.88	1000
686	7.06	0.21	298	5.82	2.48	25.17	24.94	382.41	2.96	1000
687	7.12	0.157	279	4.82	2.71	25.41	25.1	382.98	0.04	999
688	7.14	0.155	278	4.77	2.71	25.46	25.1	382.98	0.03	1000
689	7.13	0.153	278	4.74	2.72	25.46	25.12	383.13	0.02	1000
690	7.23	0.153	276	4.72	2.72	25.4	25.12	383.37	0.01	999
691	7.39	0.152	275	4.71	2.72	25.4	25.11	383.8	0.01	999
