# Supplementary material for: Eco-physiological adaptation of dominant tree species at two contrasting karst habitats in southwestern China
Source: F1000Res. 2013 Nov 25;2:122. Originally published 2013 May 9. [Version 2] doi: 10.12688/f1000research.2-122.v2 (PMC3892915; doi:10.12688/f1000research.2-122.v2)
Supplement: Chorophyll fluorescence data — Chlorophyll fluorescence characteristics of the dominant tree species at Daxiagu and Tianlongshan were measured in the summer seasons of 2007, 2008, and 2009. [file f1000research-2-3069-s0000.tgz]

Archive with 6 entries (6 files):
- Daxiagu_2007_chlorophyll_fluorescence_data.xls
- Daxiagu_2008_chlorophyll_fluorescence_data.xls
- Daxiagu_2009_chlorophyll_fluorescence_data.xls
- Tianlongshan_2007_chlorophyll_fluorescence_data.xls
- Tianlongshan_2009_chlorophyll_fluorescence_data.xls
- Tianlongshan_2008_chlorophyll_fluorescence_data.xls
