# Supplementary material for: Eco-physiological adaptation of dominant tree species at two contrasting karst habitats in southwestern China
Source: F1000Res. 2013 Nov 25;2:122. Originally published 2013 May 9. [Version 2] doi: 10.12688/f1000research.2-122.v2 (PMC3892915; doi:10.12688/f1000research.2-122.v2)
Supplement: Chorophyll fluorescence data — Chlorophyll fluorescence characteristics of the dominant tree species at Daxiagu and Tianlongshan were measured in the summer seasons of 2007, 2008, and 2009. [file f1000research-2-3069-s0000.tgz › Daxiagu_2007_chlorophyll_fluorescence_data.xls]

## Sheet: Sheet1
Species	Maximum quantum yield of primary photochemistry (arbitrary unit)	Quantum yield of electron transport (arbitrary unit)	Quantum yield of dissipation (arbitrary unit)	Performance index on the basis of light energy absorption (arbitrary unit)
Melia azedarach Linn. 1	0.7939	0.4136	0.2061	22.0003
Melia azedarach Linn. 2	0.8235	0.5096	0.1765	46.0275
Melia azedarach Linn. 3	0.8109	0.4314	0.1891	27.218
Sapium sebiferum 1	0.8156	0.5934	0.1844	85.3626
Sapium sebiferum 2	0.8409	0.5573	0.1591	77.4684
Sapium sebiferum 3	0.8561	0.5645	0.1439	104.877
Flemingia philippinensis 1	0.8123	0.5106	0.1877	44.3779
Flemingia philippinensis 2	0.7887	0.4623	0.2113	30.4543
Flemingia philippinensis 3	0.7533	0.2905	0.2467	9.8045
Ficus benguetensis 1	0.8288	0.4631	0.1712	36.4914
Ficus benguetensis 2	0.807	0.455	0.193	34.1402
Ficus benguetensis 3	0.828	0.4898	0.172	52.0243
Solanum verbascifolium 1	0.7248	0.3631	0.2752	8.6622
Solanum verbascifolium 2	0.7587	0.4251	0.2413	16.7124
Solanum verbascifolium 3	0.7784	0.3715	0.2216	13.3521
Mallotus barbatus 1	0.7773	0.4638	0.2227	32.0946
Mallotus barbatus 2	0.7954	0.4467	0.2046	34.3635
Mallotus barbatus 3	0.7766	0.4028	0.2234	24.0276
Vernicia fordii 1	0.7795	0.4782	0.2205	32.8431
Vernicia fordii 2	0.765	0.4514	0.235	23.054
Vernicia fordii 3	0.8099	0.5415	0.1901	69.2212
Alchornea davidii 1	0.816	0.547	0.184	62.6149
Alchornea davidii 2	0.8057	0.4984	0.1943	43.2043
Alchornea davidii 3	0.7798	0.4651	0.2202	33.4326
Mallotus philippensis 1	0.7958	0.4367	0.2042	28.7678
Mallotus philippensis 2	0.8009	0.444	0.1991	30.6174
Mallotus philippensis 3	0.7588	0.4883	0.2412	28.9229
