# Supplementary material for: Eco-physiological adaptation of dominant tree species at two contrasting karst habitats in southwestern China
Source: F1000Res. 2013 Nov 25;2:122. Originally published 2013 May 9. [Version 2] doi: 10.12688/f1000research.2-122.v2 (PMC3892915; doi:10.12688/f1000research.2-122.v2)
Supplement: Chorophyll fluorescence data — Chlorophyll fluorescence characteristics of the dominant tree species at Daxiagu and Tianlongshan were measured in the summer seasons of 2007, 2008, and 2009. [file f1000research-2-3069-s0000.tgz › Daxiagu_2008_chlorophyll_fluorescence_data.xls]

## Sheet: Sheet1
Species	Maximum quantum yield of primary photochemistry (arbitrary unit)	Quantum yield of electron transport (arbitrary unit)	Quantum yield of dissipation (arbitrary unit)	Performance index on the basis of light energy absorption (arbitrary unit)
Alangium chinense 1	0.7604	0.3507	0.2396	13.3526
Alangium chinense 2	0.75	0.3635	0.25	13.5913
Alangium chinense 3	0.7487	0.3037	0.2513	9.7361
Broussonetia papyrifera 1	0.8089	0.4448	0.1911	34.3457
Broussonetia papyrifera 2	0.7275	0.2301	0.2725	5.8329
Broussonetia papyrifera 3	0.7692	0.3878	0.2308	20.2585
Viburnum chinshanense 1	0.7727	0.4312	0.2273	23.4753
Viburnum chinshanense 2	0.7607	0.3869	0.2393	14.7493
Viburnum chinshanense 3	0.7603	0.3611	0.2397	14.8094
Ficus benguetensis 1	0.8074	0.5002	0.1926	49.2221
Ficus benguetensis 2	0.7927	0.3747	0.2073	22.9557
Ficus benguetensis 3	0.7933	0.3928	0.2067	22.337
Rhus chinensis 1	0.8214	0.5536	0.1786	78.3224
Rhus chinensis 2	0.7646	0.3789	0.2354	15.0744
Rhus chinensis 3	0.8178	0.5117	0.1822	57.2858
Celtis sinensis 1	0.8081	0.4703	0.1919	31.8364
Celtis sinensis 2	0.7715	0.3971	0.2285	19.8516
Celtis sinensis 3	0.8023	0.4563	0.1977	33.547
Picasma quassioides (D.Don)Benn 1	0.7483	0.4509	0.2517	28.0195
Picasma quassioides (D.Don)Benn 2	0.7747	0.4087	0.2253	22.9667
Picasma quassioides (D.Don)Benn 3	0.7636	0.4039	0.2364	20.9896
Rhamnella franguloides 1	0.8084	0.4616	0.1916	40.5527
Rhamnella franguloides 2	0.7991	0.4532	0.2009	33.1311
Rhamnella franguloides 3	0.7801	0.4252	0.2199	27.107
Mallotus japonicus var. floccosus 1	0.7372	0.3166	0.2628	9.257
Mallotus japonicus var. floccosus 2	0.7602	0.3801	0.2398	15.8397
Mallotus japonicus var. floccosus 3	0.8008	0.4301	0.1992	29.038
