# Supplementary material for: Eco-physiological adaptation of dominant tree species at two contrasting karst habitats in southwestern China
Source: F1000Res. 2013 Nov 25;2:122. Originally published 2013 May 9. [Version 2] doi: 10.12688/f1000research.2-122.v2 (PMC3892915; doi:10.12688/f1000research.2-122.v2)
Supplement: Chorophyll fluorescence data — Chlorophyll fluorescence characteristics of the dominant tree species at Daxiagu and Tianlongshan were measured in the summer seasons of 2007, 2008, and 2009. [file f1000research-2-3069-s0000.tgz › Daxiagu_2009_chlorophyll_fluorescence_data.xls]

## Sheet: Sheet1
Species	Maximum quantum yield of primary photochemistry (arbitrary unit)	Quantum yield of electron transport (arbitrary unit)	Quantum yield of dissipation (arbitrary unit)	Performance index on the basis of light energy absorption (arbitrary unit)
Alangium chinense 3	0.7884	0.4201	0.2116	24.5512
Alangium chinense 4	0.8139	0.4406	0.1861	34.7369
BrouSapium sebiferumonetia papyrifera 1	0.7863	0.4627	0.2137	37.4604
BrouSapium sebiferumonetia papyrifera 2	0.8039	0.4701	0.1961	32.0009
Ficus benguetensis 1	0.8124	0.5086	0.1876	50.7805
Ficus benguetensis 2	0.8078	0.4595	0.1922	38.4864
Ficus benguetensis 3	0.7982	0.5053	0.2018	39.9918
Viburnum chinshanense 1	0.7807	0.3939	0.2193	22.2667
Viburnum chinshanense 2	0.7983	0.4711	0.2017	35.3534
Rhamnella franguloides 1	0.8101	0.5211	0.1899	61.2632
Rhamnella franguloides 2	0.8072	0.5436	0.1928	68.7768
Rhamnella franguloides 3	0.7872	0.5121	0.2128	46.1928
Celtis sinensis 1c	0.7954	0.4395	0.2046	29.2371
Celtis sinensis 3	0.75	0.3564	0.25	14.6191
Celtis sinensis 4	0.7804	0.3999	0.2196	18.7252
Rhus chinensis 1	0.7786	0.3922	0.2214	20.4786
Rhus chinensis 2	0.7834	0.4453	0.2166	33.3189
Rhus chinensis 3	0.753	0.4419	0.247	25.8878
Sapium sebiferum 1	0.8368	0.5315	0.1632	69.3583
Sapium sebiferum 2	0.8011	0.4638	0.1989	33.6888
