# Supplementary material for: Eco-physiological adaptation of dominant tree species at two contrasting karst habitats in southwestern China
Source: F1000Res. 2013 Nov 25;2:122. Originally published 2013 May 9. [Version 2] doi: 10.12688/f1000research.2-122.v2 (PMC3892915; doi:10.12688/f1000research.2-122.v2)
Supplement: Chorophyll fluorescence data — Chlorophyll fluorescence characteristics of the dominant tree species at Daxiagu and Tianlongshan were measured in the summer seasons of 2007, 2008, and 2009. [file f1000research-2-3069-s0000.tgz › Tianlongshan_2007_chlorophyll_fluorescence_data.xls]

## Sheet: Sheet1
Species	Maximum quantum yield of primary photochemistry (arbitrary unit)	Quantum yield of electron transport (arbitrary unit)	Quantum yield of dissipation (arbitrary unit)	Performance index on the basis of light energy absorption (arbitrary unit)
Quercus aliena var. acutiserrata 1	0.7977	0.4346	0.2023	22.1935
Quercus aliena var. acutiserrata 2	0.8099	0.5445	0.1901	58.6574
Stachyurus obovatus 1	0.8085	0.4608	0.1915	28.1222
Stachyurus obovatus 2	0.8006	0.5045	0.1994	41.9247
Stachyurus obovatus 3	0.8184	0.5016	0.1816	52.1951
Ligustrum lucidum 1	0.8325	0.5215	0.1675	48.8425
Ligustrum lucidum 2	0.8158	0.527	0.1842	50.5415
Lindera communis 1	0.8105	0.5141	0.1895	45.8957
Lindera communis 2	0.8041	0.4963	0.1959	44.5982
Lindera communis 3	0.7914	0.4309	0.2086	29.1891
Itea chinensis 1	0.7771	0.5028	0.2229	36.6063
Itea chinensis 2	0.8058	0.501	0.1942	38.1795
Ilex chinensis 1	0.7975	0.4578	0.2025	31.2249
Ilex chinensis 2	0.8003	0.4807	0.1997	34.8252
Ilex chinensis 3	0.8048	0.42	0.1952	31.158
Carpinus pubescens 1	0.8059	0.4818	0.1941	42.1858
Carpinus pubescens 2	0.768	0.427	0.232	25.3787
Carpinus pubescens 3	0.7608	0.3262	0.2392	14.1528
