# Supplementary material for: Eco-physiological adaptation of dominant tree species at two contrasting karst habitats in southwestern China
Source: F1000Res. 2013 Nov 25;2:122. Originally published 2013 May 9. [Version 2] doi: 10.12688/f1000research.2-122.v2 (PMC3892915; doi:10.12688/f1000research.2-122.v2)
Supplement: Chorophyll fluorescence data — Chlorophyll fluorescence characteristics of the dominant tree species at Daxiagu and Tianlongshan were measured in the summer seasons of 2007, 2008, and 2009. [file f1000research-2-3069-s0000.tgz › Tianlongshan_2009_chlorophyll_fluorescence_data.xls]

## Sheet: Sheet1
Species	Maximum quantum yield of primary photochemistry(arbitrary unit)	Quantum yield of electron transport(arbitrary unit)	Quantum yield of dissipation (arbitrary unit)	Performance index on the basis of light energy absorption (arbitrary unit)
Carpinus pubescens 1	0.825	0.5185	0.175	46.4443
Carpinus pubescens 2	0.7715	0.4104	0.2285	19.6743
Carpinus pubescens 3	0.7769	0.4219	0.2231	23.5488
Platycarya longipes 1	0.8336	0.5338	0.1664	70.6772
Platycarya longipes 2	0.7909	0.4343	0.2091	25.2012
Platycarya longipes 3	0.8064	0.4648	0.1936	39.0426
Platycarya longipes 4	0.8224	0.5031	0.1776	52.268
Daphniphyllum oldhami 1	0.7955	0.4456	0.2045	31.3693
Daphniphyllum oldhami 2	0.8017	0.4741	0.1983	41.5154
Daphniphyllum oldhami 3	0.7934	0.4846	0.2066	38.7982
Daphniphyllum oldhami 4	0.7982	0.4622	0.2018	36.178
Stachyurus obovatus 1	0.8207	0.4186	0.1793	32.1501
Stachyurus obovatus 2	0.7862	0.4538	0.2138	28.7322
Stachyurus obovatus 3	0.8165	0.4652	0.1835	40.2765
Ligustrum lucidum 1	0.8163	0.4522	0.1837	36.0254
Ligustrum lucidum 2	0.8304	0.5056	0.1696	53.1934
Ligustrum lucidum 3	0.8221	0.4934	0.1779	42.955
Ligustrum lucidum 4	0.8302	0.5242	0.1698	58.4158
Celtis sinensis 1	0.8007	0.4981	0.1993	38.7958
Celtis sinensis 2	0.8059	0.5034	0.1941	42.6616
Celtis sinensis 3	0.8123	0.5194	0.1877	50.8613
Celtis sinensis 4	0.7458	0.3984	0.2542	17.0885
Lithocarpus glabra 1	0.8154	0.5208	0.1846	55.3301
Lithocarpus glabra 2	0.7668	0.3388	0.2332	12.0294
Lithocarpus glabra 3	0.8144	0.4388	0.1856	34.1889
Lithocarpus glabra 4	0.7809	0.44	0.2191	26.2157
Itea chinensis 1	0.8143	0.4876	0.1857	43.2085
Itea chinensis 2	0.8117	0.4631	0.1883	37.2758
Itea chinensis 3	0.8023	0.5538	0.1977	51.4241
Itea chinensis 4	0.8058	0.468	0.1942	34.3853
Quercus aliena var. acutiserrata 1	0.7939	0.4451	0.2061	29.3302
Quercus aliena var. acutiserrata 2	0.7638	0.3593	0.2362	9.8015
Rhus chinensis 1	0.7658	0.4246	0.2342	22.432
Rhus chinensis 2	0.8015	0.4829	0.1985	34.5838
Rhus chinensis 3	0.7569	0.4522	0.2431	30.1019
