# Supplementary material for: Eco-physiological adaptation of dominant tree species at two contrasting karst habitats in southwestern China
Source: F1000Res. 2013 Nov 25;2:122. Originally published 2013 May 9. [Version 2] doi: 10.12688/f1000research.2-122.v2 (PMC3892915; doi:10.12688/f1000research.2-122.v2)
Supplement: Chorophyll fluorescence data — Chlorophyll fluorescence characteristics of the dominant tree species at Daxiagu and Tianlongshan were measured in the summer seasons of 2007, 2008, and 2009. [file f1000research-2-3069-s0000.tgz › Tianlongshan_2008_chlorophyll_fluorescence_data.xls]

## Sheet: Sheet1
Species	Maximum quantum yield of primary photochemistry (arbitrary unit)	Quantum yield of electron transport (arbitrary unit)	Quantum yield of dissipation(arbitrary unit)	Performance index on the basis of light energy absorption (arbitrary unit)
Stachyurus obovatus 1	0.802	0.4328	0.198	26.7832
Stachyurus obovatus 2	0.8195	0.4883	0.1805	43.3815
Stachyurus obovatus 3	0.7621	0.3673	0.2379	15.8502
Stachyurus obovatus 4	0.8107	0.4907	0.1893	37.6142
Stachyurus obovatus 5	0.808	0.4737	0.192	32.5282
Stachyurus obovatus 6	0.7687	0.4291	0.2313	25.1782
Carpinus pubescens 1	0.6611	0.3064	0.3389	8.0537
Carpinus pubescens 2	0.7679	0.4047	0.2321	22.5817
Carpinus pubescens 3	0.7542	0.4014	0.2458	21.696
Carpinus pubescens 4	0.7722	0.3822	0.2278	17.8955
Carpinus pubescens 5	0.7411	0.3296	0.2589	11.8731
Carpinus pubescens 6	0.716	0.2603	0.284	7.3716
Carpinus pubescens 7	0.6879	0.2084	0.3121	4.125
Platycarya longipes 1	0.7763	0.4541	0.2237	27.0769
Platycarya longipes 2	0.7697	0.3742	0.2303	17.1793
Platycarya longipes 3	0.7604	0.4168	0.2396	23.0447
Platycarya longipes 4	0.788	0.4366	0.212	26.4052
Daphniphyllum oldhami 1	0.7953	0.4762	0.2047	40.0436
Daphniphyllum oldhami 2	0.7838	0.4455	0.2162	24.4886
Daphniphyllum oldhami 3	0.7904	0.501	0.2096	39.7945
Daphniphyllum oldhami 4	0.767	0.3866	0.233	17.5705
Daphniphyllum oldhami 5	0.8005	0.4977	0.1995	44.8133
Daphniphyllum oldhami 6	0.7936	0.4687	0.2064	42.4258
Daphniphyllum oldhami 7	0.7889	0.4198	0.2111	29.6521
Ligustrum lucidum 1	0.8162	0.4554	0.1838	32.85
Ligustrum lucidum 2	0.8108	0.4754	0.1892	40.2725
Ligustrum lucidum 3	0.7982	0.4308	0.2018	27.1083
Ligustrum lucidum 4	0.8188	0.4766	0.1812	42.6192
Ligustrum lucidum 5	0.8302	0.4996	0.1698	53.5005
Ligustrum lucidum 6	0.8157	0.4406	0.1843	27.3803
Celtis sinensis 1	0.7194	0.4132	0.2806	18.6024
Celtis sinensis 2	0.8045	0.4923	0.1955	36.8676
Celtis sinensis 3	0.8091	0.4995	0.1909	38.7752
Celtis sinensis 4	0.7233	0.4078	0.2767	18.2384
Celtis sinensis 5	0.7809	0.4638	0.2191	27.3028
Celtis sinensis 6	0.8083	0.4814	0.1917	34.1996
Celtis sinensis 7	0.8134	0.49	0.1866	41.2198
Celtis sinensis 8	0.8108	0.4873	0.1892	41.0679
Lithocarpus glabra 1	0.773	0.3996	0.227	19.8537
Lithocarpus glabra 2	0.79	0.4085	0.21	21.7839
Lithocarpus glabra 3	0.758	0.3294	0.242	9.4488
Lithocarpus glabra 4	0.7939	0.4469	0.2061	27.1929
Lithocarpus glabra 5	0.7853	0.3839	0.2147	16.5187
Lithocarpus glabra 6	0.8254	0.5162	0.1746	63.7141
Lithocarpus glabra 7	0.8125	0.4487	0.1875	37.1853
Lithocarpus glabra 8	0.7835	0.3639	0.2165	18.6216
Lithocarpus glabra 9	0.8039	0.427	0.1961	27.2157
Itea chinensis 1	0.7411	0.3494	0.2589	12.3286
Itea chinensis 2	0.7687	0.3608	0.2313	13.3266
Itea chinensis 3	0.7405	0.3191	0.2595	10.0783
Itea chinensis 4	0.7854	0.3819	0.2146	16.7187
Itea chinensis 5	0.7605	0.3419	0.2395	13.458
Itea chinensis 6	0.7884	0.4472	0.2116	26.2671
