# Supplementary material for: Eco-physiological adaptation of dominant tree species at two contrasting karst habitats in southwestern China
Source: F1000Res. 2013 Nov 25;2:122. Originally published 2013 May 9. [Version 2] doi: 10.12688/f1000research.2-122.v2 (PMC3892915; doi:10.12688/f1000research.2-122.v2)
Supplement: Water potential data — Leaf water potential of the dominant tree species at Daxiagu and Tianlongshan was measured in the summer season of 2009. [file f1000research-2-3069-s0002.tgz › Daxiagu_2009_water_potential_data.xls]

## Sheet: Sheet1
Species	Leaf water potential (Mpa)
Picasma quassioides (D.Don)Benn 1	-1.6573
Picasma quassioides (D.Don)Benn 2	-1.64
Picasma quassioides (D.Don)Benn 3	-1.74157
Viburnum chinshanense 1	-1.86977
Viburnum chinshanense 2	-1.76966
Viburnum chinshanense 3	-1.72
Rhus chinensis 1	-1.81784
Rhus chinensis 2	-2.11
Rhus chinensis 3	-1.78434
Broussonetia papyrifera 1	-1.43812
Broussonetia papyrifera 2	-1.41149
Broussonetia papyrifera 3	-2.02
Celtis sinensis 1	-0.85222
Celtis sinensis 2	-1.43696
Celtis sinensis 3	-1.34
Celtis sinensis 4	-1.69944
Sapium sebiferum 1	-1.76966
Sapium sebiferum 2	-1.2517
Sapium sebiferum 3	-1.22507
Alangium chinense 1	-1.85246
Alangium chinense 2	-1.2517
Alangium chinense 3	-1.49138
Alangium chinense 4	-1.41149
Mallotus japonicus var. floccosus 1	-1.64471
Mallotus japonicus var. floccosus 2	-1.74858
Mallotus japonicus var. floccosus 3	-1.27833
Mallotus japonicus var. floccosus 4	-1.7659
Rhamnella franguloides 1	-1.7659
Rhamnella franguloides 2	-1.35
Rhamnella franguloides 3	-1.86423
Ficus benguetensis 1	-1.85246
Ficus benguetensis 2	-0.665797
Ficus benguetensis 3	-0.932115
