# Supplementary material for: Eco-physiological adaptation of dominant tree species at two contrasting karst habitats in southwestern China
Source: F1000Res. 2013 Nov 25;2:122. Originally published 2013 May 9. [Version 2] doi: 10.12688/f1000research.2-122.v2 (PMC3892915; doi:10.12688/f1000research.2-122.v2)
Supplement: Water potential data — Leaf water potential of the dominant tree species at Daxiagu and Tianlongshan was measured in the summer season of 2009. [file f1000research-2-3069-s0002.tgz › Tianlongshan_2009_water_potential_data.xls]

## Sheet: Sheet1
Species	Leaf water potential (Mpa)
Platycarya longipes 1	-1.27
Platycarya longipes 2	-1.05337
Platycarya longipes 3	-0.825588
Platycarya longipes 4	-1.13
Daphniphyllum oldhami 1	-1.2517
Daphniphyllum oldhami 2	-1.03
Daphniphyllum oldhami 3	-0.88
Daphniphyllum oldhami 4	-1.33159
Lithocarpus glabra 1	-1.09551
Lithocarpus glabra 2	-0.96
Lithocarpus glabra 3	-1.33159
Lithocarpus glabra 4	-0.932115
Ligustrum lucidum 1	-1.02145
Ligustrum lucidum 2	-1.2517
Ligustrum lucidum 3	-0.9
Ligustrum lucidum 4	-1.19843
Celtis sinensis 1	-1.03933
Celtis sinensis 2	-1.08146
Celtis sinensis 3	-1.08
Celtis sinensis 4	-1.10955
Itea chinensis 1	-0.95
Itea chinensis 2	-0.745692
Itea chinensis 3	-1.16573
Itea chinensis 4	-1.0907
Carpinus pubescens 1	-0.97
Carpinus pubescens 2	-1.30496
Carpinus pubescens 3	-1.14
Rhus chinensis 1	-1.25
Rhus chinensis 2	-1.07
Rhus chinensis 3	-1.2517
Stachyurus obovatus 1	-0.9522
Stachyurus obovatus 2	-1.46475
Stachyurus obovatus 3	-1.22507
Quercus aliena var. acutiserrata 1	-1.2
Quercus aliena var. acutiserrata 2	-1.17
Quercus aliena var. acutiserrata 3	-1.22
Quercus aliena var. acutiserrata 4	-0.969512
Lindera communis 1	-1.04
Lindera communis 2	-0.91
Lindera communis 3	-0.99
