# Supplementary material for: Eco-physiological adaptation of dominant tree species at two contrasting karst habitats in southwestern China
Source: F1000Res. 2013 Nov 25;2:122. Originally published 2013 May 9. [Version 2] doi: 10.12688/f1000research.2-122.v2 (PMC3892915; doi:10.12688/f1000research.2-122.v2)
Supplement: Leaf nutrient and specific leaf area data — Mass- and area-based nitrogen and phosphorus content, and specific leaf area of the dominant tree species at Daxiagu and Tianlongshan. [file f1000research-2-3069-s0003.tgz]

Archive with 2 entries (2 files):
- Daxiagu_leaf_nutrient__specific_leaf_area_data.xls
- Tianlongshan_leaf_nutrient__specific_leaf_area_data.xls
