# Supplementary material for: Eco-physiological adaptation of dominant tree species at two contrasting karst habitats in southwestern China
Source: F1000Res. 2013 Nov 25;2:122. Originally published 2013 May 9. [Version 2] doi: 10.12688/f1000research.2-122.v2 (PMC3892915; doi:10.12688/f1000research.2-122.v2)
Supplement: Leaf nutrient and specific leaf area data — Mass- and area-based nitrogen and phosphorus content, and specific leaf area of the dominant tree species at Daxiagu and Tianlongshan. [file f1000research-2-3069-s0003.tgz › Daxiagu_leaf_nutrient__specific_leaf_area_data.xls]

## Sheet: Sheet1
Species	Nitrogen content (%)	Phosphorus content (%)	Specific leaf area (cm2 g-1)	Nitrogen content (g m-2)	Phosphorus content (g m-2)
Picasma quassioides (D.Don)Benn 1	3.75557	0.379854	255.707	1.4687	0.148551
Picasma quassioides (D.Don)Benn 2	3.93876	0.412367	268.228	1.46844	0.153737
Picasma quassioides (D.Don)Benn 3	4.43274	0.451149	537.363	0.824906	0.0839562
Viburnum chinshanense 1	1.85695	0.138254	106.482	1.74391	0.129838
Viburnum chinshanense 2	1.5288	0.118045	125.367	1.21946	0.0941591
Viburnum chinshanense 3	1.59512	0.116461	131.81	1.21017	0.0883553
Rhus chinensis 1	2.49404	0.152226	112.985	2.20741	0.134731
Rhus chinensis 2	2.64665	0.23609	268.724	0.984896	0.0878559
Rhus chinensis 3	2.45282	0.153525	167.071	1.46813	0.0918925
Broussonetia papyrifera 1	3.86976	0.378706	219.649	1.7618	0.172415
Broussonetia papyrifera 2	3.9427	0.460896	352.781	1.11761	0.130647
Broussonetia papyrifera 3	4.11995	0.38623	244.57	1.68457	0.157922
Celtis sinensis 1	1.89257	0.102356	115.491	1.63872	0.0886267
Celtis sinensis 2	2.0383	0.10996	98.8313	2.06241	0.11126
Celtis sinensis 3	2.92917	0.1893	167.893	1.74466	0.112751
Celtis sinensis 4	1.62477	0.0958231	123.882	1.31154	0.0773501
Sapium sebiferum 1	3.08643	0.209339	208.309	1.48166	0.100494
Sapium sebiferum 2	3.24029	0.220017	184.673	1.75461	0.119139
Sapium sebiferum 3	3.59868	0.281081	187.49	1.91939	0.149918
Alangium chinense 1	2.33014	0.2	181.111	1.28658	0.11043
Alangium chinense 2	3.32051	0.330721	169.619	1.95763	0.194979
Alangium chinense 3	2.07331	0.266979	207.331	1	0.12877
Alangium chinense 4	2.84415	0.242353	188.287	1.51054	0.128715
Mallotus japonicus var. floccosus 1	3.05524	0.334432	175.37	1.74217	0.1907
Mallotus japonicus var. floccosus 2	2.46189	0.187204	143.57	1.71477	0.130392
Mallotus japonicus var. floccosus 3	2.48251	0.165741	133.726	1.85642	0.123941
Mallotus japonicus var. floccosus 4	2.9344	0.245763	202.373	1.45	0.121441
Rhamnella franguloides 1	2.63059	0.116667	160.25	1.64156	0.072803
Rhamnella franguloides 2	2.51592	0.141732	113.675	2.21327	0.124682
Rhamnella franguloides 3	2.39354	0.13618	137.462	1.74124	0.0990676
Ficus benguetensis 1	2.11014	0.15336	91.4128	2.30837	0.167766
Ficus benguetensis 2	2.22216	0.272949	144.953	1.53302	0.188302
Ficus benguetensis 3	1.89448	0.165615	103.119	1.83717	0.160605
