# Supplementary material for: Eco-physiological adaptation of dominant tree species at two contrasting karst habitats in southwestern China
Source: F1000Res. 2013 Nov 25;2:122. Originally published 2013 May 9. [Version 2] doi: 10.12688/f1000research.2-122.v2 (PMC3892915; doi:10.12688/f1000research.2-122.v2)
Supplement: Leaf nutrient and specific leaf area data — Mass- and area-based nitrogen and phosphorus content, and specific leaf area of the dominant tree species at Daxiagu and Tianlongshan. [file f1000research-2-3069-s0003.tgz › Tianlongshan_leaf_nutrient__specific_leaf_area_data.xls]

## Sheet: Sheet1
Species	Nitrogen content (%)	Phosphorus content (%)	Specific leaf area (cm2 g-1)	Nitrogen content (g m-2)	Phosphorus content (g m-2)
Platycarya longipes 1	1.83703	0.0945626	176.216	1.04249	0.0536629
Platycarya longipes 2	2.00973	0.0928962	128.319	1.56619	0.0723944
Platycarya longipes 3	2.05747	0.0955364	160.501	1.28191	0.059524
Platycarya longipes 4	2.00648	0.0907643	138.93	1.44424	0.0653309
Daphniphyllum oldhami 1	1.09101	0.0570312	73.421	1.48596	0.0776771
Daphniphyllum oldhami 2	1.00017	0.0504404	61.4147	1.62856	0.0821307
Daphniphyllum oldhami 3	1.25597	0.0748457	75.7658	1.6577	0.0987855
Daphniphyllum oldhami 4	1.28062	0.0548282	83.2037	1.53914	0.0658963
Lithocarpus glabra 1	1.61447	0.110581	127.712	1.26415	0.0865861
Lithocarpus glabra 2	1.49729	0.0831373	113.919	1.31435	0.0729794
Lithocarpus glabra 3	1.39462	0.0693227	97.6711	1.42787	0.0709757
Lithocarpus glabra 4	2.63174	0.118012	151.143	1.74123	0.07808
Ligustrum lucidum 1	1.99097	0.120619	182.221	1.09261	0.066194
Ligustrum lucidum 2	1.51819	0.0825472	95.6408	1.58738	0.0863096
Ligustrum lucidum 3	2.23239	0.103843	119.593	1.86665	0.0868304
Ligustrum lucidum 4	1.88645	0.102773	83.8626	2.24946	0.12255
Celtis sinensis 1	1.79399	0.0657673	165.519	1.08385	0.0397339
Celtis sinensis 2	1.81891	0.0860927	138.256	1.3156	0.0622703
Celtis sinensis 3	1.80937	0.0713121	219.274	0.825167	0.032522
Celtis sinensis 4	1.60527	0.0671063	182.478	0.879706	0.0367749
Itea chinensis 1	1.41364	0.0880933	112.983	1.2512	0.0779705
Itea chinensis 2	1.64122	0.0847792	102.543	1.60052	0.0826766
Itea chinensis 3	1.3486	0.0692247	123.825	1.08912	0.0559053
Itea chinensis 4	1.58395	0.0920622	156.987	1.00897	0.0586432
Carpinus pubescens 1	2.08232	0.10446	191.943	1.08486	0.0544223
Carpinus pubescens 2	1.86674	0.084571	238.186	0.783734	0.0355063
Carpinus pubescens 3	1.967	0.0877551	334.955	0.587243	0.0261991
Rhus chinensis 1	2.73613	0.165068	247.819	1.10408	0.0666084
Rhus chinensis 2	2.68313	0.149137	188.908	1.42034	0.0789472
Rhus chinensis 3	2.68423	0.152449	193.957	1.38393	0.0785997
Stachyurus obovatus 1	1.41137	0.0637066	99.5979	1.41707	0.0639637
Stachyurus obovatus 2	1.45755	0.0582722	139.708	1.04329	0.04171
Stachyurus obovatus 3	1.56186	0.0640723	100.056	1.56098	0.0640363
Quercus aliena var. acutiserrata 1	1.87871	0.0791801	140.574	1.33645	0.0563262
Quercus aliena var. acutiserrata 2	1.55519	0.0870098	192.645	0.807282	0.0451659
Quercus aliena var. acutiserrata 3	2.32658	0.0964844	220.678	1.05429	0.0437218
Quercus aliena var. acutiserrata 4	2.31419	0.0904464	130.009	1.78002	0.0695695
Lindera communis 1	1.70125	0.0917695	106.977	1.5903	0.0857843
Lindera communis 2	1.89333	0.106916	106.429	1.77897	0.100458
Lindera communis 3	1.31411	0.0783784	97.5177	1.34756	0.0803735
